# Supplementary material for: Inovirus-Encoded Peptides Induce Specific Toxicity in Pseudomonas aeruginosa
Source: Viruses. 2025 Jan 15;17(1):112. doi: 10.3390/v17010112 (PMC11769263; doi:10.3390/v17010112)
Supplement: Supplementary file 1 [file viruses-17-00112-s001.zip]

Archive with 1 entries (1 files):
- viruses-3364448-supplementary.xlsx
