# Supplementary material for: Inovirus-Encoded Peptides Induce Specific Toxicity in Pseudomonas aeruginosa
Source: Viruses. 2025 Jan 15;17(1):112. doi: 10.3390/v17010112 (PMC11769263; doi:10.3390/v17010112)
Supplement: Supplementary file 1 [file viruses-17-00112-s001.zip › viruses-3364448-supplementary.xlsx]

## Sheet: Sheet1
IMGVR-Gene	IMGVR-GeneLen	iden	idenlen	idenlen-cov%	evalue	UVIG	Taxon_oid	Scaffold_oid	Coordinates ('whole' if the UViG is the entire contig)	Ecosystem classification	vOTU	Length	Topology	geNomad score	Confidence	Estimated completeness	Estimated contamination	MIUViG quality	Gene content (total genes;cds;tRNA;geNomad marker)	Taxonomic classification	Taxonomic classification method	Host taxonomy prediction	Host prediction method	Sequence origin (doi)	Prediction method	Host taxonomy prediction
IMGVR_UViG_3300029936_000258|3300029936|Ga0119925_100295_12	34	100	33	0.970588	3e-22	IMGVR_UViG_3300029936_000258	3300029936	Ga0119925_100295	whole	Engineered;Wastewater;Nutrient removal;Biological phosphorus removal	vOTU_00003214	9439	Linear	0.9497	High-confidence	88.42	0	Genome fragment	16;16;0;11	r__Monodnaviria;k__Loebvirae;p__Hofneiviricota;c__Faserviricetes;o__Tubulavirales;f__Inoviridae;;	geNomad	d__Bacteria;p__Proteobacteria;c__Gammaproteobacteria;o__Pseudomonadales;f__Pseudomonadaceae;g__Pseudomonas;	CRISPR spacer match	geNomad v1.1.0 (10.5281/zenodo.7015982)	CRISPR spacer match	d__Bacteria;p__Proteobacteria;c__Gammaproteobacteria;o__Pseudomonadales;f__Pseudomonadaceae;g__Pseudomonas;
IMGVR_UViG_2917026592_000002|2917026592|2917026592|4717813-4726869_5	34	100	33	0.970588	3e-22	IMGVR_UViG_2917026592_000002	2917026592	2917026592	4717813-4726869	;;;	vOTU_00003214	9057	Provirus	0.9636	High-confidence	84.84	0	Genome fragment	16;16;0;11	r__Monodnaviria;k__Loebvirae;p__Hofneiviricota;c__Faserviricetes;o__Tubulavirales;f__Inoviridae;;	geNomad	d__Bacteria;p__Proteobacteria;c__Gammaproteobacteria;o__Pseudomonadales;f__Pseudomonadaceae;g__Pseudomonas;s__Pseudomonas aeruginosa	Isolate taxonomy	geNomad v1.1.0 (10.5281/zenodo.7015982)	Isolate taxonomy	d__Bacteria;p__Proteobacteria;c__Gammaproteobacteria;o__Pseudomonadales;f__Pseudomonadaceae;g__Pseudomonas;s__Pseudomonas aeruginosa
IMGVR_UViG_2867923913_000001|2867923913|2867923913|148477-157533_13	34	100	33	0.970588	3e-22	IMGVR_UViG_2867923913_000001	2867923913	2867923913	148477-157533	Host-associated;Mammals: Human;Unclassified;Unclassified	vOTU_00003214	9057	Provirus	0.9512	High-confidence	84.84	0	Genome fragment	16;16;0;11	r__Monodnaviria;k__Loebvirae;p__Hofneiviricota;c__Faserviricetes;o__Tubulavirales;f__Inoviridae;;	geNomad	d__Bacteria;p__Proteobacteria;c__Gammaproteobacteria;o__Pseudomonadales;f__Pseudomonadaceae;g__Pseudomonas;s__Pseudomonas aeruginosa	Isolate taxonomy	geNomad v1.1.0 (10.5281/zenodo.7015982)	Isolate taxonomy	d__Bacteria;p__Proteobacteria;c__Gammaproteobacteria;o__Pseudomonadales;f__Pseudomonadaceae;g__Pseudomonas;s__Pseudomonas aeruginosa
IMGVR_UViG_2897185216_000002|2897185216|2897185216|4705944-4715000_5	34	100	33	0.970588	3e-22	IMGVR_UViG_2897185216_000002	2897185216	2897185216	4705944-4715000	Host-associated;Human;Unclassified;Unclassified	vOTU_00003214	9057	Provirus	0.962	High-confidence	84.84	0	Genome fragment	16;16;0;11	r__Monodnaviria;k__Loebvirae;p__Hofneiviricota;c__Faserviricetes;o__Tubulavirales;f__Inoviridae;;	geNomad	d__Bacteria;p__Proteobacteria;c__Gammaproteobacteria;o__Pseudomonadales;f__Pseudomonadaceae;g__Pseudomonas;s__Pseudomonas aeruginosa	Isolate taxonomy	geNomad v1.1.0 (10.5281/zenodo.7015982)	Isolate taxonomy	d__Bacteria;p__Proteobacteria;c__Gammaproteobacteria;o__Pseudomonadales;f__Pseudomonadaceae;g__Pseudomonas;s__Pseudomonas aeruginosa
IMGVR_UViG_2897191092_000002|2897191092|2897191092|788541-797597_13	34	100	33	0.970588	3e-22	IMGVR_UViG_2897191092_000002	2897191092	2897191092	788541-797597	;;;	vOTU_00003214	9057	Provirus	0.9539	High-confidence	84.84	0	Genome fragment	16;16;0;11	r__Monodnaviria;k__Loebvirae;p__Hofneiviricota;c__Faserviricetes;o__Tubulavirales;f__Inoviridae;;	geNomad	d__Bacteria;p__Proteobacteria;c__Gammaproteobacteria;o__Pseudomonadales;f__Pseudomonadaceae;g__Pseudomonas;s__Pseudomonas aeruginosa	Isolate taxonomy	geNomad v1.1.0 (10.5281/zenodo.7015982)	Isolate taxonomy	d__Bacteria;p__Proteobacteria;c__Gammaproteobacteria;o__Pseudomonadales;f__Pseudomonadaceae;g__Pseudomonas;s__Pseudomonas aeruginosa
IMGVR_UViG_3300001148_000056|3300001148|More10kbN_1001646|34673-43729_13	34	100	33	0.970588	3e-22	IMGVR_UViG_3300001148_000056	3300001148	More10kbN_1001646	34673-43729	Engineered;Modeled;Unclassified;Unclassified	vOTU_00003214	9057	Provirus	0.9512	High-confidence	84.84	0	Genome fragment	17;17;0;11	r__Monodnaviria;k__Loebvirae;p__Hofneiviricota;c__Faserviricetes;o__Tubulavirales;f__Inoviridae;;	geNomad	d__Bacteria;p__Proteobacteria;c__Gammaproteobacteria;o__Pseudomonadales;f__Pseudomonadaceae;g__Pseudomonas;	CRISPR spacer match	geNomad v1.1.0 (10.5281/zenodo.7015982)	CRISPR spacer match	d__Bacteria;p__Proteobacteria;c__Gammaproteobacteria;o__Pseudomonadales;f__Pseudomonadaceae;g__Pseudomonas;
IMGVR_UViG_2537561515_000001|2537561515|2537565772|785312-797721_16	34	100	33	0.970588	3e-22	IMGVR_UViG_2537561515_000001	2537561515	2537565772	785312-797721	Host-associated;Human;Unclassified;Unclassified	vOTU_00001939	12410	Provirus	0.9497	High-confidence	100	0	High-quality	15;15;0;11	r__Monodnaviria;k__Loebvirae;p__Hofneiviricota;c__Faserviricetes;o__Tubulavirales;f__Inoviridae;;	geNomad	d__Bacteria;p__Proteobacteria;c__Gammaproteobacteria;o__Pseudomonadales;f__Pseudomonadaceae;g__Pseudomonas;s__Pseudomonas aeruginosa	Isolate taxonomy	Inoviruses (10.1038/s41564-019-0510-x)	Isolate taxonomy	d__Bacteria;p__Proteobacteria;c__Gammaproteobacteria;o__Pseudomonadales;f__Pseudomonadaceae;g__Pseudomonas;s__Pseudomonas aeruginosa
IMGVR_UViG_2551306114_000001|2551306114|2551339125|264187-270400_5	34	100	33	0.970588	3e-22	IMGVR_UViG_2551306114_000001	2551306114	2551339125	264187-270400	Engineered;Lab synthesis;Unclassified;Unclassified	vOTU_00001906	6214	Provirus	0.9732	High-confidence	58.21	0	Genome fragment	7;7;0;6	r__Monodnaviria;k__Loebvirae;p__Hofneiviricota;c__Faserviricetes;o__Tubulavirales;f__Inoviridae;;	geNomad	d__Bacteria;p__Proteobacteria;c__Gammaproteobacteria;o__Pseudomonadales;f__Pseudomonadaceae;g__Pseudomonas;s__Pseudomonas aeruginosa	Isolate taxonomy	Inoviruses (10.1038/s41564-019-0510-x)	Isolate taxonomy	d__Bacteria;p__Proteobacteria;c__Gammaproteobacteria;o__Pseudomonadales;f__Pseudomonadaceae;g__Pseudomonas;s__Pseudomonas aeruginosa
IMGVR_UViG_2597489949_000001|2597489949|2597520720|785187-797596_16	34	100	33	0.970588	3e-22	IMGVR_UViG_2597489949_000001	2597489949	2597520720	785187-797596	;;;	vOTU_00001939	12410	Provirus	0.9507	High-confidence	100	0	High-quality	14;14;0;11	r__Monodnaviria;k__Loebvirae;p__Hofneiviricota;c__Faserviricetes;o__Tubulavirales;f__Inoviridae;;	geNomad	d__Bacteria;p__Proteobacteria;c__Gammaproteobacteria;o__Pseudomonadales;f__Pseudomonadaceae;g__Pseudomonas;s__Pseudomonas aeruginosa	Isolate taxonomy	Inoviruses (10.1038/s41564-019-0510-x)	Isolate taxonomy	d__Bacteria;p__Proteobacteria;c__Gammaproteobacteria;o__Pseudomonadales;f__Pseudomonadaceae;g__Pseudomonas;s__Pseudomonas aeruginosa
IMGVR_UViG_2597489950_000001|2597489950|2597520721|785309-797718_16	34	100	33	0.970588	3e-22	IMGVR_UViG_2597489950_000001	2597489950	2597520721	785309-797718	;;;	vOTU_00001939	12410	Provirus	0.95	High-confidence	100	0	High-quality	14;14;0;11	r__Monodnaviria;k__Loebvirae;p__Hofneiviricota;c__Faserviricetes;o__Tubulavirales;f__Inoviridae;;	geNomad	d__Bacteria;p__Proteobacteria;c__Gammaproteobacteria;o__Pseudomonadales;f__Pseudomonadaceae;g__Pseudomonas;s__Pseudomonas aeruginosa	Isolate taxonomy	Inoviruses (10.1038/s41564-019-0510-x)	Isolate taxonomy	d__Bacteria;p__Proteobacteria;c__Gammaproteobacteria;o__Pseudomonadales;f__Pseudomonadaceae;g__Pseudomonas;s__Pseudomonas aeruginosa
IMGVR_UViG_2597489951_000001|2597489951|2597520722|785309-797718_16	34	100	33	0.970588	3e-22	IMGVR_UViG_2597489951_000001	2597489951	2597520722	785309-797718	;;;	vOTU_00001939	12410	Provirus	0.9502	High-confidence	100	0	High-quality	14;14;0;11	r__Monodnaviria;k__Loebvirae;p__Hofneiviricota;c__Faserviricetes;o__Tubulavirales;f__Inoviridae;;	geNomad	d__Bacteria;p__Proteobacteria;c__Gammaproteobacteria;o__Pseudomonadales;f__Pseudomonadaceae;g__Pseudomonas;s__Pseudomonas aeruginosa	Isolate taxonomy	Inoviruses (10.1038/s41564-019-0510-x)	Isolate taxonomy	d__Bacteria;p__Proteobacteria;c__Gammaproteobacteria;o__Pseudomonadales;f__Pseudomonadaceae;g__Pseudomonas;s__Pseudomonas aeruginosa
IMGVR_UViG_2597489954_000001|2597489954|2597520729|785337-797745_16	34	100	33	0.970588	3e-22	IMGVR_UViG_2597489954_000001	2597489954	2597520729	785337-797745	;;;	vOTU_00001939	12409	Provirus	0.9526	High-confidence	100	0	High-quality	14;14;0;10	r__Monodnaviria;k__Loebvirae;p__Hofneiviricota;c__Faserviricetes;o__Tubulavirales;f__Inoviridae;;	geNomad	d__Bacteria;p__Proteobacteria;c__Gammaproteobacteria;o__Pseudomonadales;f__Pseudomonadaceae;g__Pseudomonas;s__Pseudomonas aeruginosa	Isolate taxonomy	Inoviruses (10.1038/s41564-019-0510-x)	Isolate taxonomy	d__Bacteria;p__Proteobacteria;c__Gammaproteobacteria;o__Pseudomonadales;f__Pseudomonadaceae;g__Pseudomonas;s__Pseudomonas aeruginosa
IMGVR_UViG_2687453394_000001|2687453394|2687454001|4718165-4730549_5	34	100	33	0.970588	3e-22	IMGVR_UViG_2687453394_000001	2687453394	2687454001	4718165-4730549	;;;	vOTU_00001939	12385	Provirus	0.9568	High-confidence	100	0	High-quality	16;16;0;11	r__Monodnaviria;k__Loebvirae;p__Hofneiviricota;c__Faserviricetes;o__Tubulavirales;f__Inoviridae;;	geNomad	d__Bacteria;p__Proteobacteria;c__Gammaproteobacteria;o__Pseudomonadales;f__Pseudomonadaceae;g__Pseudomonas;s__Pseudomonas aeruginosa	Isolate taxonomy	Inoviruses (10.1038/s41564-019-0510-x)	Isolate taxonomy	d__Bacteria;p__Proteobacteria;c__Gammaproteobacteria;o__Pseudomonadales;f__Pseudomonadaceae;g__Pseudomonas;s__Pseudomonas aeruginosa
IMGVR_UViG_2721755590_000001|2721755590|2721801105|4718155-4730539_5	34	100	33	0.970588	3e-22	IMGVR_UViG_2721755590_000001	2721755590	2721801105	4718155-4730539	Host-associated;Human;Unclassified;Unclassified	vOTU_00001939	12385	Provirus	0.9568	High-confidence	100	0	High-quality	16;16;0;11	r__Monodnaviria;k__Loebvirae;p__Hofneiviricota;c__Faserviricetes;o__Tubulavirales;f__Inoviridae;;	geNomad	d__Bacteria;p__Proteobacteria;c__Gammaproteobacteria;o__Pseudomonadales;f__Pseudomonadaceae;g__Pseudomonas;s__Pseudomonas aeruginosa	Isolate taxonomy	Inoviruses (10.1038/s41564-019-0510-x)	Isolate taxonomy	d__Bacteria;p__Proteobacteria;c__Gammaproteobacteria;o__Pseudomonadales;f__Pseudomonadaceae;g__Pseudomonas;s__Pseudomonas aeruginosa
IMGVR_UViG_637000218_000001|637000218|637000058|785312-797721_16	34	100	33	0.970588	3e-22	IMGVR_UViG_637000218_000001	637000218	637000058	785312-797721	Host-associated;Mammals: Human;Unclassified;Unclassified	vOTU_00001939	12410	Provirus	0.9507	High-confidence	100	0	High-quality	15;15;0;11	r__Monodnaviria;k__Loebvirae;p__Hofneiviricota;c__Faserviricetes;o__Tubulavirales;f__Inoviridae;;	geNomad	d__Bacteria;p__Proteobacteria;c__Gammaproteobacteria;o__Pseudomonadales;f__Pseudomonadaceae;g__Pseudomonas;s__Pseudomonas aeruginosa	Isolate taxonomy	Inoviruses (10.1038/s41564-019-0510-x)	Isolate taxonomy	d__Bacteria;p__Proteobacteria;c__Gammaproteobacteria;o__Pseudomonadales;f__Pseudomonadaceae;g__Pseudomonas;s__Pseudomonas aeruginosa
IMGVR_UViG_3300005686_000154|3300005686|Ga0074435_102632|1-9530_5	34	100	33	0.970588	3e-22	IMGVR_UViG_3300005686_000154	3300005686	Ga0074435_102632	1-9530	Engineered;Wastewater;Nutrient removal;Biological phosphorus removal	vOTU_00003214	9530	Provirus	0.9629	High-confidence	100	0	High-quality	15;15;0;11	r__Monodnaviria;k__Loebvirae;p__Hofneiviricota;c__Faserviricetes;o__Tubulavirales;f__Inoviridae;;	geNomad	d__Bacteria;p__Proteobacteria;c__Gammaproteobacteria;o__Pseudomonadales;f__Pseudomonadaceae;g__Pseudomonas;	CRISPR spacer match	Inoviruses (10.1038/s41564-019-0510-x)	CRISPR spacer match	d__Bacteria;p__Proteobacteria;c__Gammaproteobacteria;o__Pseudomonadales;f__Pseudomonadaceae;g__Pseudomonas;
IMGVR_UViG_2619619220_000001|2619619220|2619678680_6	34	96.97	33	0.970588	9e-22	IMGVR_UViG_2619619220_000001	2619619220	2619678680	whole	;;;	vOTU_00000184	4140	Linear	0.9683	High-confidence	38.78	0	Genome fragment	6;6;0;5	r__Monodnaviria;k__Loebvirae;p__Hofneiviricota;c__Faserviricetes;o__Tubulavirales;f__Inoviridae;;	geNomad	d__Bacteria;p__Proteobacteria;c__Gammaproteobacteria;o__Pseudomonadales;f__Pseudomonadaceae;g__Pseudomonas;s__Pseudomonas aeruginosa	Isolate taxonomy	geNomad v1.1.0 (10.5281/zenodo.7015982)	Isolate taxonomy	d__Bacteria;p__Proteobacteria;c__Gammaproteobacteria;o__Pseudomonadales;f__Pseudomonadaceae;g__Pseudomonas;s__Pseudomonas aeruginosa
IMGVR_UViG_2619619222_000001|2619619222|2619679424_6	34	96.97	33	0.970588	9e-22	IMGVR_UViG_2619619222_000001	2619619222	2619679424	whole	;;;	vOTU_00000184	4140	Linear	0.968	High-confidence	38.78	0	Genome fragment	6;6;0;5	r__Monodnaviria;k__Loebvirae;p__Hofneiviricota;c__Faserviricetes;o__Tubulavirales;f__Inoviridae;;	geNomad	d__Bacteria;p__Proteobacteria;c__Gammaproteobacteria;o__Pseudomonadales;f__Pseudomonadaceae;g__Pseudomonas;s__Pseudomonas aeruginosa	Isolate taxonomy	geNomad v1.1.0 (10.5281/zenodo.7015982)	Isolate taxonomy	d__Bacteria;p__Proteobacteria;c__Gammaproteobacteria;o__Pseudomonadales;f__Pseudomonadaceae;g__Pseudomonas;s__Pseudomonas aeruginosa
IMGVR_UViG_2645727511_000001|2645727511|2645730500_8	34	96.97	33	0.970588	9e-22	IMGVR_UViG_2645727511_000001	2645727511	2645730500	whole	;;;	vOTU_00002119	4729	Linear	0.9724	High-confidence	44.3	0	Genome fragment	8;8;0;6	r__Monodnaviria;k__Loebvirae;p__Hofneiviricota;c__Faserviricetes;o__Tubulavirales;f__Inoviridae;;	geNomad	d__Bacteria;p__Proteobacteria;c__Gammaproteobacteria;o__Pseudomonadales;f__Pseudomonadaceae;g__Pseudomonas;s__Pseudomonas aeruginosa	Isolate taxonomy	geNomad v1.1.0 (10.5281/zenodo.7015982)	Isolate taxonomy	d__Bacteria;p__Proteobacteria;c__Gammaproteobacteria;o__Pseudomonadales;f__Pseudomonadaceae;g__Pseudomonas;s__Pseudomonas aeruginosa
IMGVR_UViG_2645727560_000002|2645727560|2645735479_1	34	96.97	33	0.970588	9e-22	IMGVR_UViG_2645727560_000002	2645727560	2645735479	whole	;;;	vOTU_00000159	4456	Linear	0.9803	High-confidence	41.74	0	Genome fragment	8;8;0;6	r__Monodnaviria;k__Loebvirae;p__Hofneiviricota;c__Faserviricetes;o__Tubulavirales;f__Inoviridae;;	geNomad	d__Bacteria;p__Proteobacteria;c__Gammaproteobacteria;o__Pseudomonadales;f__Pseudomonadaceae;g__Pseudomonas;s__Pseudomonas aeruginosa	Isolate taxonomy	geNomad v1.1.0 (10.5281/zenodo.7015982)	Isolate taxonomy	d__Bacteria;p__Proteobacteria;c__Gammaproteobacteria;o__Pseudomonadales;f__Pseudomonadaceae;g__Pseudomonas;s__Pseudomonas aeruginosa
IMGVR_UViG_2671180811_000002|2671180811|2671279625_12	34	96.97	33	0.970588	9e-22	IMGVR_UViG_2671180811_000002	2671180811	2671279625	whole	;;;	vOTU_00241488	10921	Linear	0.9156	High-confidence	52.53	48.65	Genome fragment	16;15;1;5	r__Monodnaviria;k__Loebvirae;p__Hofneiviricota;c__Faserviricetes;o__Tubulavirales;f__Inoviridae;;	geNomad	d__Bacteria;p__Proteobacteria;c__Gammaproteobacteria;o__Pseudomonadales;f__Pseudomonadaceae;g__Pseudomonas;s__Pseudomonas aeruginosa	Isolate taxonomy	geNomad v1.1.0 (10.5281/zenodo.7015982)	Isolate taxonomy	d__Bacteria;p__Proteobacteria;c__Gammaproteobacteria;o__Pseudomonadales;f__Pseudomonadaceae;g__Pseudomonas;s__Pseudomonas aeruginosa
IMGVR_UViG_2671181021_000002|2671181021|2671305324_12	34	96.97	33	0.970588	9e-22	IMGVR_UViG_2671181021_000002	2671181021	2671305324	whole	;;;	vOTU_00241488	12697	Linear	0.9448	High-confidence	69.22	41.81	Genome fragment	20;19;1;8	r__Monodnaviria;k__Loebvirae;p__Hofneiviricota;c__Faserviricetes;o__Tubulavirales;f__Inoviridae;;	geNomad	d__Bacteria;p__Proteobacteria;c__Gammaproteobacteria;o__Pseudomonadales;f__Pseudomonadaceae;g__Pseudomonas;s__Pseudomonas aeruginosa	Isolate taxonomy	geNomad v1.1.0 (10.5281/zenodo.7015982)	Isolate taxonomy	d__Bacteria;p__Proteobacteria;c__Gammaproteobacteria;o__Pseudomonadales;f__Pseudomonadaceae;g__Pseudomonas;s__Pseudomonas aeruginosa
IMGVR_UViG_2675903353_000003|2675903353|2675963090_12	34	96.97	33	0.970588	9e-22	IMGVR_UViG_2675903353_000003	2675903353	2675963090	whole	;;;	vOTU_00241488	10920	Linear	0.9147	High-confidence	52.57	48.61	Genome fragment	16;15;1;5	r__Monodnaviria;k__Loebvirae;p__Hofneiviricota;c__Faserviricetes;o__Tubulavirales;f__Inoviridae;;	geNomad	d__Bacteria;p__Proteobacteria;c__Gammaproteobacteria;o__Pseudomonadales;f__Pseudomonadaceae;g__Pseudomonas;s__Pseudomonas aeruginosa	Isolate taxonomy	geNomad v1.1.0 (10.5281/zenodo.7015982)	Isolate taxonomy	d__Bacteria;p__Proteobacteria;c__Gammaproteobacteria;o__Pseudomonadales;f__Pseudomonadaceae;g__Pseudomonas;s__Pseudomonas aeruginosa
IMGVR_UViG_2675903363_000002|2675903363|2675964048_3	34	96.97	33	0.970588	9e-22	IMGVR_UViG_2675903363_000002	2675903363	2675964048	whole	;;;	vOTU_00000006	5109	Linear	0.9748	High-confidence	47.86	0	Genome fragment	6;6;0;5	r__Monodnaviria;k__Loebvirae;p__Hofneiviricota;c__Faserviricetes;o__Tubulavirales;f__Inoviridae;;	geNomad	d__Bacteria;p__Proteobacteria;c__Gammaproteobacteria;o__Pseudomonadales;f__Pseudomonadaceae;g__Pseudomonas;s__Pseudomonas aeruginosa	Isolate taxonomy	geNomad v1.1.0 (10.5281/zenodo.7015982)	Isolate taxonomy	d__Bacteria;p__Proteobacteria;c__Gammaproteobacteria;o__Pseudomonadales;f__Pseudomonadaceae;g__Pseudomonas;s__Pseudomonas aeruginosa
IMGVR_UViG_2690316242_000006|2690316242|2690362831_9	34	96.97	33	0.970588	9e-22	IMGVR_UViG_2690316242_000006	2690316242	2690362831	whole	;;;	vOTU_00241488	12521	Linear	0.937	High-confidence	57.88	50.65	Genome fragment	21;20;1;9	r__Monodnaviria;k__Loebvirae;p__Hofneiviricota;c__Faserviricetes;o__Tubulavirales;f__Inoviridae;;	geNomad	d__Bacteria;p__Proteobacteria;c__Gammaproteobacteria;o__Pseudomonadales;f__Pseudomonadaceae;g__Pseudomonas;s__Pseudomonas aeruginosa	Isolate taxonomy	geNomad v1.1.0 (10.5281/zenodo.7015982)	Isolate taxonomy	d__Bacteria;p__Proteobacteria;c__Gammaproteobacteria;o__Pseudomonadales;f__Pseudomonadaceae;g__Pseudomonas;s__Pseudomonas aeruginosa
IMGVR_UViG_2690316305_000002|2690316305|2690373384_9	34	96.97	33	0.970588	9e-22	IMGVR_UViG_2690316305_000002	2690316305	2690373384	whole	;;;	vOTU_00241488	8805	Linear	0.9167	High-confidence	52.54	36.3	Genome fragment	13;12;1;5	r__Monodnaviria;k__Loebvirae;p__Hofneiviricota;c__Faserviricetes;o__Tubulavirales;f__Inoviridae;;	geNomad	d__Bacteria;p__Proteobacteria;c__Gammaproteobacteria;o__Pseudomonadales;f__Pseudomonadaceae;g__Pseudomonas;s__Pseudomonas aeruginosa	Isolate taxonomy	geNomad v1.1.0 (10.5281/zenodo.7015982)	Isolate taxonomy	d__Bacteria;p__Proteobacteria;c__Gammaproteobacteria;o__Pseudomonadales;f__Pseudomonadaceae;g__Pseudomonas;s__Pseudomonas aeruginosa
IMGVR_UViG_2690316310_000002|2690316310|2690374160_12	34	96.97	33	0.970588	9e-22	IMGVR_UViG_2690316310_000002	2690316310	2690374160	whole	;;;	vOTU_00241488	10911	Linear	0.9145	High-confidence	52.49	48.65	Genome fragment	16;15;1;5	r__Monodnaviria;k__Loebvirae;p__Hofneiviricota;c__Faserviricetes;o__Tubulavirales;f__Inoviridae;;	geNomad	d__Bacteria;p__Proteobacteria;c__Gammaproteobacteria;o__Pseudomonadales;f__Pseudomonadaceae;g__Pseudomonas;s__Pseudomonas aeruginosa	Isolate taxonomy	geNomad v1.1.0 (10.5281/zenodo.7015982)	Isolate taxonomy	d__Bacteria;p__Proteobacteria;c__Gammaproteobacteria;o__Pseudomonadales;f__Pseudomonadaceae;g__Pseudomonas;s__Pseudomonas aeruginosa
IMGVR_UViG_2693429537_000002|2693429537|2693434010_4	34	96.97	33	0.970588	9e-22	IMGVR_UViG_2693429537_000002	2693429537	2693434010	whole	;;;	vOTU_00241488	10608	Linear	0.9053	High-confidence	42.7	57.03	Genome fragment	15;14;1;5	r__Monodnaviria;k__Loebvirae;p__Hofneiviricota;c__Faserviricetes;o__Tubulavirales;f__Inoviridae;;	geNomad	d__Bacteria;p__Proteobacteria;c__Gammaproteobacteria;o__Pseudomonadales;f__Pseudomonadaceae;g__Pseudomonas;s__Pseudomonas aeruginosa	Isolate taxonomy	geNomad v1.1.0 (10.5281/zenodo.7015982)	Isolate taxonomy	d__Bacteria;p__Proteobacteria;c__Gammaproteobacteria;o__Pseudomonadales;f__Pseudomonadaceae;g__Pseudomonas;s__Pseudomonas aeruginosa
IMGVR_UViG_2693429616_000005|2693429616|2693446903_12	34	96.97	33	0.970588	9e-22	IMGVR_UViG_2693429616_000005	2693429616	2693446903	whole	;;;	vOTU_00241488	10906	Linear	0.9153	High-confidence	52.4	48.71	Genome fragment	16;15;1;5	r__Monodnaviria;k__Loebvirae;p__Hofneiviricota;c__Faserviricetes;o__Tubulavirales;f__Inoviridae;;	geNomad	d__Bacteria;p__Proteobacteria;c__Gammaproteobacteria;o__Pseudomonadales;f__Pseudomonadaceae;g__Pseudomonas;s__Pseudomonas aeruginosa	Isolate taxonomy	geNomad v1.1.0 (10.5281/zenodo.7015982)	Isolate taxonomy	d__Bacteria;p__Proteobacteria;c__Gammaproteobacteria;o__Pseudomonadales;f__Pseudomonadaceae;g__Pseudomonas;s__Pseudomonas aeruginosa
IMGVR_UViG_2693429626_000002|2693429626|2693448856_12	34	96.97	33	0.970588	9e-22	IMGVR_UViG_2693429626_000002	2693429626	2693448856	whole	;;;	vOTU_00241488	12656	Linear	0.9445	High-confidence	68.83	41.94	Genome fragment	20;19;1;8	r__Monodnaviria;k__Loebvirae;p__Hofneiviricota;c__Faserviricetes;o__Tubulavirales;f__Inoviridae;;	geNomad	d__Bacteria;p__Proteobacteria;c__Gammaproteobacteria;o__Pseudomonadales;f__Pseudomonadaceae;g__Pseudomonas;s__Pseudomonas aeruginosa	Isolate taxonomy	geNomad v1.1.0 (10.5281/zenodo.7015982)	Isolate taxonomy	d__Bacteria;p__Proteobacteria;c__Gammaproteobacteria;o__Pseudomonadales;f__Pseudomonadaceae;g__Pseudomonas;s__Pseudomonas aeruginosa
IMGVR_UViG_2693429671_000003|2693429671|2693458035_9	34	96.97	33	0.970588	9e-22	IMGVR_UViG_2693429671_000003	2693429671	2693458035	whole	;;;	vOTU_00241488	9577	Linear	0.9392	High-confidence	52.09	41.93	Genome fragment	13;12;1;5	r__Monodnaviria;k__Loebvirae;p__Hofneiviricota;c__Faserviricetes;o__Tubulavirales;f__Inoviridae;;	geNomad	d__Bacteria;p__Proteobacteria;c__Gammaproteobacteria;o__Pseudomonadales;f__Pseudomonadaceae;g__Pseudomonas;s__Pseudomonas aeruginosa	Isolate taxonomy	geNomad v1.1.0 (10.5281/zenodo.7015982)	Isolate taxonomy	d__Bacteria;p__Proteobacteria;c__Gammaproteobacteria;o__Pseudomonadales;f__Pseudomonadaceae;g__Pseudomonas;s__Pseudomonas aeruginosa
IMGVR_UViG_2695420518_000002|2695420518|2695441880_9	34	96.97	33	0.970588	9e-22	IMGVR_UViG_2695420518_000002	2695420518	2695441880	whole	;;;	vOTU_00241488	9646	Linear	0.9374	High-confidence	52.72	41.65	Genome fragment	13;12;1;5	r__Monodnaviria;k__Loebvirae;p__Hofneiviricota;c__Faserviricetes;o__Tubulavirales;f__Inoviridae;;	geNomad	d__Bacteria;p__Proteobacteria;c__Gammaproteobacteria;o__Pseudomonadales;f__Pseudomonadaceae;g__Pseudomonas;s__Pseudomonas aeruginosa	Isolate taxonomy	geNomad v1.1.0 (10.5281/zenodo.7015982)	Isolate taxonomy	d__Bacteria;p__Proteobacteria;c__Gammaproteobacteria;o__Pseudomonadales;f__Pseudomonadaceae;g__Pseudomonas;s__Pseudomonas aeruginosa
IMGVR_UViG_2695420673_000003|2695420673|2695464401_8	34	96.97	33	0.970588	9e-22	IMGVR_UViG_2695420673_000003	2695420673	2695464401	whole	;;;	vOTU_00241488	7961	Linear	0.8719	High-confidence	42.8	42.61	Genome fragment	11;10;1;5	r__Monodnaviria;k__Loebvirae;p__Hofneiviricota;c__Faserviricetes;o__Tubulavirales;f__Inoviridae;;	geNomad	d__Bacteria;p__Proteobacteria;c__Gammaproteobacteria;o__Pseudomonadales;f__Pseudomonadaceae;g__Pseudomonas;s__Pseudomonas aeruginosa	Isolate taxonomy	geNomad v1.1.0 (10.5281/zenodo.7015982)	Isolate taxonomy	d__Bacteria;p__Proteobacteria;c__Gammaproteobacteria;o__Pseudomonadales;f__Pseudomonadaceae;g__Pseudomonas;s__Pseudomonas aeruginosa
IMGVR_UViG_2695420741_000001|2695420741|2695475677_3	34	96.97	33	0.970588	9e-22	IMGVR_UViG_2695420741_000001	2695420741	2695475677	whole	;;;	vOTU_00000006	5138	Linear	0.9744	High-confidence	48.13	0	Genome fragment	6;6;0;5	r__Monodnaviria;k__Loebvirae;p__Hofneiviricota;c__Faserviricetes;o__Tubulavirales;f__Inoviridae;;	geNomad	d__Bacteria;p__Proteobacteria;c__Gammaproteobacteria;o__Pseudomonadales;f__Pseudomonadaceae;g__Pseudomonas;s__Pseudomonas aeruginosa	Isolate taxonomy	geNomad v1.1.0 (10.5281/zenodo.7015982)	Isolate taxonomy	d__Bacteria;p__Proteobacteria;c__Gammaproteobacteria;o__Pseudomonadales;f__Pseudomonadaceae;g__Pseudomonas;s__Pseudomonas aeruginosa
IMGVR_UViG_2695420909_000004|2695420909|2695497443_9	34	96.97	33	0.970588	9e-22	IMGVR_UViG_2695420909_000004	2695420909	2695497443	whole	;;;	vOTU_00241488	9542	Linear	0.9397	High-confidence	51.68	42.18	Genome fragment	13;12;1;5	r__Monodnaviria;k__Loebvirae;p__Hofneiviricota;c__Faserviricetes;o__Tubulavirales;f__Inoviridae;;	geNomad	d__Bacteria;p__Proteobacteria;c__Gammaproteobacteria;o__Pseudomonadales;f__Pseudomonadaceae;g__Pseudomonas;s__Pseudomonas aeruginosa	Isolate taxonomy	geNomad v1.1.0 (10.5281/zenodo.7015982)	Isolate taxonomy	d__Bacteria;p__Proteobacteria;c__Gammaproteobacteria;o__Pseudomonadales;f__Pseudomonadaceae;g__Pseudomonas;s__Pseudomonas aeruginosa
IMGVR_UViG_2645727560_000001|2645727560|2645735479_1	34	96.97	33	0.970588	9e-22	IMGVR_UViG_2645727560_000001	2645727560	2645735479	whole	;;;	vOTU_00000159	4456	Linear	0.9803	High-confidence	41.74	0	Genome fragment	8;8;0;6	r__Monodnaviria;k__Loebvirae;p__Hofneiviricota;c__Faserviricetes;o__Tubulavirales;f__Inoviridae;;	geNomad	d__Bacteria;p__Proteobacteria;c__Gammaproteobacteria;o__Pseudomonadales;f__Pseudomonadaceae;g__Pseudomonas;s__Pseudomonas aeruginosa	Isolate taxonomy	Inoviruses (10.1038/s41564-019-0510-x)	Isolate taxonomy	d__Bacteria;p__Proteobacteria;c__Gammaproteobacteria;o__Pseudomonadales;f__Pseudomonadaceae;g__Pseudomonas;s__Pseudomonas aeruginosa
IMGVR_UViG_2615840571_000001|2615840571|2615888508|447981-454627_3	34	96.97	33	0.970588	9e-22	IMGVR_UViG_2615840571_000001	2615840571	2615888508	447981-454627	Host-associated;Human;Respiratory system;Sputum	vOTU_00002364	6647	Provirus	0.9782	High-confidence	62.27	0	Genome fragment	8;8;0;8	r__Monodnaviria;k__Loebvirae;p__Hofneiviricota;c__Faserviricetes;o__Tubulavirales;f__Inoviridae;;	geNomad	d__Bacteria;p__Proteobacteria;c__Gammaproteobacteria;o__Pseudomonadales;f__Pseudomonadaceae;g__Pseudomonas;s__Pseudomonas aeruginosa	Isolate taxonomy	geNomad v1.1.0 (10.5281/zenodo.7015982)	Isolate taxonomy	d__Bacteria;p__Proteobacteria;c__Gammaproteobacteria;o__Pseudomonadales;f__Pseudomonadaceae;g__Pseudomonas;s__Pseudomonas aeruginosa
IMGVR_UViG_2615840572_000002|2615840572|2615888522|2151880-2160167_3	34	96.97	33	0.970588	9e-22	IMGVR_UViG_2615840572_000002	2615840572	2615888522	2151880-2160167	Host-associated;Human;Respiratory system;Sputum	vOTU_00000006	8288	Provirus	0.9765	High-confidence	77.64	0	Genome fragment	10;10;0;8	r__Monodnaviria;k__Loebvirae;p__Hofneiviricota;c__Faserviricetes;o__Tubulavirales;f__Inoviridae;;	geNomad	d__Bacteria;p__Proteobacteria;c__Gammaproteobacteria;o__Pseudomonadales;f__Pseudomonadaceae;g__Pseudomonas;s__Pseudomonas aeruginosa	Isolate taxonomy	geNomad v1.1.0 (10.5281/zenodo.7015982)	Isolate taxonomy	d__Bacteria;p__Proteobacteria;c__Gammaproteobacteria;o__Pseudomonadales;f__Pseudomonadaceae;g__Pseudomonas;s__Pseudomonas aeruginosa
IMGVR_UViG_2615840573_000001|2615840573|2615888532|447981-454627_3	34	96.97	33	0.970588	9e-22	IMGVR_UViG_2615840573_000001	2615840573	2615888532	447981-454627	Host-associated;Human;Respiratory system;Sputum	vOTU_00002364	6647	Provirus	0.9782	High-confidence	62.27	0	Genome fragment	8;8;0;8	r__Monodnaviria;k__Loebvirae;p__Hofneiviricota;c__Faserviricetes;o__Tubulavirales;f__Inoviridae;;	geNomad	d__Bacteria;p__Proteobacteria;c__Gammaproteobacteria;o__Pseudomonadales;f__Pseudomonadaceae;g__Pseudomonas;s__Pseudomonas aeruginosa	Isolate taxonomy	geNomad v1.1.0 (10.5281/zenodo.7015982)	Isolate taxonomy	d__Bacteria;p__Proteobacteria;c__Gammaproteobacteria;o__Pseudomonadales;f__Pseudomonadaceae;g__Pseudomonas;s__Pseudomonas aeruginosa
IMGVR_UViG_2917007969_000005|2917007969|2917007969|5603308-5615232_5	34	96.97	33	0.970588	9e-22	IMGVR_UViG_2917007969_000005	2917007969	2917007969	5603308-5615232	Host-associated;Human;Unclassified;Unclassified	vOTU_08514330	11925	Provirus	0.9433	High-confidence	100	0	High-quality	15;14;1;10	r__Monodnaviria;k__Loebvirae;p__Hofneiviricota;c__Faserviricetes;o__Tubulavirales;f__Inoviridae;;	geNomad	d__Bacteria;p__Proteobacteria;c__Gammaproteobacteria;o__Pseudomonadales;f__Pseudomonadaceae;g__Pseudomonas;s__Pseudomonas aeruginosa	Isolate taxonomy	geNomad v1.1.0 (10.5281/zenodo.7015982)	Isolate taxonomy	d__Bacteria;p__Proteobacteria;c__Gammaproteobacteria;o__Pseudomonadales;f__Pseudomonadaceae;g__Pseudomonas;s__Pseudomonas aeruginosa
IMGVR_UViG_2917045514_000001|2917045514|2917045514|440377-450300_3	34	96.97	33	0.970588	9e-22	IMGVR_UViG_2917045514_000001	2917045514	2917045514	440377-450300	;;;	vOTU_08514334	9924	Provirus	0.9614	High-confidence	92.96	0	High-quality	15;15;0;10	r__Monodnaviria;k__Loebvirae;p__Hofneiviricota;c__Faserviricetes;o__Tubulavirales;f__Inoviridae;;	geNomad	d__Bacteria;p__Proteobacteria;c__Gammaproteobacteria;o__Pseudomonadales;f__Pseudomonadaceae;g__Pseudomonas;s__Pseudomonas aeruginosa	Isolate taxonomy	geNomad v1.1.0 (10.5281/zenodo.7015982)	Isolate taxonomy	d__Bacteria;p__Proteobacteria;c__Gammaproteobacteria;o__Pseudomonadales;f__Pseudomonadaceae;g__Pseudomonas;s__Pseudomonas aeruginosa
IMGVR_UViG_2913673089_000005|2913673089|2913673089|5777198-5785889_3	34	96.97	33	0.970588	9e-22	IMGVR_UViG_2913673089_000005	2913673089	2913673089	5777198-5785889	Host-associated;Mammals: Human;Respiratory system;Lung	vOTU_00000006	8692	Provirus	0.9543	High-confidence	81.42	0	Genome fragment	13;13;0;8	r__Monodnaviria;k__Loebvirae;p__Hofneiviricota;c__Faserviricetes;o__Tubulavirales;f__Inoviridae;;	geNomad	d__Bacteria;p__Proteobacteria;c__Gammaproteobacteria;o__Pseudomonadales;f__Pseudomonadaceae;g__Pseudomonas;s__Pseudomonas aeruginosa	Isolate taxonomy	geNomad v1.1.0 (10.5281/zenodo.7015982)	Isolate taxonomy	d__Bacteria;p__Proteobacteria;c__Gammaproteobacteria;o__Pseudomonadales;f__Pseudomonadaceae;g__Pseudomonas;s__Pseudomonas aeruginosa
IMGVR_UViG_2925757866_000003|2925757866|2925757866|5403507-5412237_3	34	96.97	33	0.970588	9e-22	IMGVR_UViG_2925757866_000003	2925757866	2925757866	5403507-5412237	Host-associated;Human;Unclassified;Unclassified	vOTU_00000006	8731	Provirus	0.9632	High-confidence	81.79	0	Genome fragment	14;14;0;9	r__Monodnaviria;k__Loebvirae;p__Hofneiviricota;c__Faserviricetes;o__Tubulavirales;f__Inoviridae;;	geNomad	d__Bacteria;p__Proteobacteria;c__Gammaproteobacteria;o__Pseudomonadales;f__Pseudomonadaceae;g__Pseudomonas;s__Pseudomonas aeruginosa	Isolate taxonomy	geNomad v1.1.0 (10.5281/zenodo.7015982)	Isolate taxonomy	d__Bacteria;p__Proteobacteria;c__Gammaproteobacteria;o__Pseudomonadales;f__Pseudomonadaceae;g__Pseudomonas;s__Pseudomonas aeruginosa
IMGVR_UViG_2850979890_000001|2850979890|2850979890|3576406-3585423_4	34	96.97	33	0.970588	9e-22	IMGVR_UViG_2850979890_000001	2850979890	2850979890	3576406-3585423	;;;	vOTU_00002203	9018	Provirus	0.9521	High-confidence	84.48	0	Genome fragment	14;14;0;10	r__Monodnaviria;k__Loebvirae;p__Hofneiviricota;c__Faserviricetes;o__Tubulavirales;f__Inoviridae;;	geNomad	d__Bacteria;p__Proteobacteria;c__Gammaproteobacteria;o__Pseudomonadales;f__Pseudomonadaceae;g__Pseudomonas;s__Pseudomonas aeruginosa	Isolate taxonomy	geNomad v1.1.0 (10.5281/zenodo.7015982)	Isolate taxonomy	d__Bacteria;p__Proteobacteria;c__Gammaproteobacteria;o__Pseudomonadales;f__Pseudomonadaceae;g__Pseudomonas;s__Pseudomonas aeruginosa
IMGVR_UViG_2850985981_000002|2850985981|2850985981|4686459-4695093_5	34	96.97	33	0.970588	9e-22	IMGVR_UViG_2850985981_000002	2850985981	2850985981	4686459-4695093	Host-associated;Mammals: Human;Circulatory system;Blood	vOTU_00003214	8635	Provirus	0.9686	High-confidence	80.89	0	Genome fragment	13;13;0;11	r__Monodnaviria;k__Loebvirae;p__Hofneiviricota;c__Faserviricetes;o__Tubulavirales;f__Inoviridae;;	geNomad	d__Bacteria;p__Proteobacteria;c__Gammaproteobacteria;o__Pseudomonadales;f__Pseudomonadaceae;g__Pseudomonas;s__Pseudomonas aeruginosa	Isolate taxonomy	geNomad v1.1.0 (10.5281/zenodo.7015982)	Isolate taxonomy	d__Bacteria;p__Proteobacteria;c__Gammaproteobacteria;o__Pseudomonadales;f__Pseudomonadaceae;g__Pseudomonas;s__Pseudomonas aeruginosa
IMGVR_UViG_2870319472_000006|2870319472|2870319472|5278960-5289318_6	34	96.97	33	0.970588	9e-22	IMGVR_UViG_2870319472_000006	2870319472	2870319472	5278960-5289318	Host-associated;Human;Respiratory system;Sputum	vOTU_08526893	10359	Provirus	0.964	High-confidence	97.04	0	High-quality	18;18;0;13	r__Monodnaviria;k__Loebvirae;p__Hofneiviricota;c__Faserviricetes;o__Tubulavirales;f__Inoviridae;;	geNomad	d__Bacteria;p__Proteobacteria;c__Gammaproteobacteria;o__Pseudomonadales;f__Pseudomonadaceae;g__Pseudomonas;s__Pseudomonas aeruginosa	Isolate taxonomy	geNomad v1.1.0 (10.5281/zenodo.7015982)	Isolate taxonomy	d__Bacteria;p__Proteobacteria;c__Gammaproteobacteria;o__Pseudomonadales;f__Pseudomonadaceae;g__Pseudomonas;s__Pseudomonas aeruginosa
IMGVR_UViG_2870319472_000007|2870319472|2870319472|5805674-5814113_4	34	96.97	33	0.970588	9e-22	IMGVR_UViG_2870319472_000007	2870319472	2870319472	5805674-5814113	Host-associated;Human;Respiratory system;Sputum	vOTU_00000006	8440	Provirus	0.9781	High-confidence	79.06	0	Genome fragment	13;13;0;10	r__Monodnaviria;k__Loebvirae;p__Hofneiviricota;c__Faserviricetes;o__Tubulavirales;f__Inoviridae;;	geNomad	d__Bacteria;p__Proteobacteria;c__Gammaproteobacteria;o__Pseudomonadales;f__Pseudomonadaceae;g__Pseudomonas;s__Pseudomonas aeruginosa	Isolate taxonomy	geNomad v1.1.0 (10.5281/zenodo.7015982)	Isolate taxonomy	d__Bacteria;p__Proteobacteria;c__Gammaproteobacteria;o__Pseudomonadales;f__Pseudomonadaceae;g__Pseudomonas;s__Pseudomonas aeruginosa
IMGVR_UViG_2870331525_000006|2870331525|2870331525|5370897-5381255_6	34	96.97	33	0.970588	9e-22	IMGVR_UViG_2870331525_000006	2870331525	2870331525	5370897-5381255	Host-associated;Human;Respiratory system;Sputum	vOTU_08526893	10359	Provirus	0.964	High-confidence	97.04	0	High-quality	18;18;0;13	r__Monodnaviria;k__Loebvirae;p__Hofneiviricota;c__Faserviricetes;o__Tubulavirales;f__Inoviridae;;	geNomad	d__Bacteria;p__Proteobacteria;c__Gammaproteobacteria;o__Pseudomonadales;f__Pseudomonadaceae;g__Pseudomonas;s__Pseudomonas aeruginosa	Isolate taxonomy	geNomad v1.1.0 (10.5281/zenodo.7015982)	Isolate taxonomy	d__Bacteria;p__Proteobacteria;c__Gammaproteobacteria;o__Pseudomonadales;f__Pseudomonadaceae;g__Pseudomonas;s__Pseudomonas aeruginosa
IMGVR_UViG_2870331525_000007|2870331525|2870331525|5897610-5906049_4	34	96.97	33	0.970588	9e-22	IMGVR_UViG_2870331525_000007	2870331525	2870331525	5897610-5906049	Host-associated;Human;Respiratory system;Sputum	vOTU_00000006	8440	Provirus	0.9781	High-confidence	79.06	0	Genome fragment	13;13;0;10	r__Monodnaviria;k__Loebvirae;p__Hofneiviricota;c__Faserviricetes;o__Tubulavirales;f__Inoviridae;;	geNomad	d__Bacteria;p__Proteobacteria;c__Gammaproteobacteria;o__Pseudomonadales;f__Pseudomonadaceae;g__Pseudomonas;s__Pseudomonas aeruginosa	Isolate taxonomy	geNomad v1.1.0 (10.5281/zenodo.7015982)	Isolate taxonomy	d__Bacteria;p__Proteobacteria;c__Gammaproteobacteria;o__Pseudomonadales;f__Pseudomonadaceae;g__Pseudomonas;s__Pseudomonas aeruginosa
IMGVR_UViG_2870654421_000005|2870654421|2870654421|5723857-5733274_4	34	96.97	33	0.970588	9e-22	IMGVR_UViG_2870654421_000005	2870654421	2870654421	5723857-5733274	Host-associated;Mammals: Human;Respiratory system;Lung	vOTU_00000006	9418	Provirus	0.9585	High-confidence	88.22	0	Genome fragment	15;15;0;9	r__Monodnaviria;k__Loebvirae;p__Hofneiviricota;c__Faserviricetes;o__Tubulavirales;f__Inoviridae;;	geNomad	d__Bacteria;p__Proteobacteria;c__Gammaproteobacteria;o__Pseudomonadales;f__Pseudomonadaceae;g__Pseudomonas;s__Pseudomonas aeruginosa	Isolate taxonomy	geNomad v1.1.0 (10.5281/zenodo.7015982)	Isolate taxonomy	d__Bacteria;p__Proteobacteria;c__Gammaproteobacteria;o__Pseudomonadales;f__Pseudomonadaceae;g__Pseudomonas;s__Pseudomonas aeruginosa
IMGVR_UViG_2870682680_000005|2870682680|2870682680|5807865-5817487_4	34	96.97	33	0.970588	9e-22	IMGVR_UViG_2870682680_000005	2870682680	2870682680	5807865-5817487	Host-associated;Mammals: Human;Respiratory system;Lung	vOTU_00000006	9623	Provirus	0.9655	High-confidence	90.15	0	High-quality	15;15;0;10	r__Monodnaviria;k__Loebvirae;p__Hofneiviricota;c__Faserviricetes;o__Tubulavirales;f__Inoviridae;;	geNomad	d__Bacteria;p__Proteobacteria;c__Gammaproteobacteria;o__Pseudomonadales;f__Pseudomonadaceae;g__Pseudomonas;s__Pseudomonas aeruginosa	Isolate taxonomy	geNomad v1.1.0 (10.5281/zenodo.7015982)	Isolate taxonomy	d__Bacteria;p__Proteobacteria;c__Gammaproteobacteria;o__Pseudomonadales;f__Pseudomonadaceae;g__Pseudomonas;s__Pseudomonas aeruginosa
IMGVR_UViG_2740892062_000004|2740892062|2740907789|53591-60690_4	34	96.97	33	0.970588	9e-22	IMGVR_UViG_2740892062_000004	2740892062	2740907789	53591-60690	Host-associated;Human;Respiratory system;Sputum	vOTU_00002162	7100	Provirus	0.9803	High-confidence	66.51	0	Genome fragment	10;10;0;8	r__Monodnaviria;k__Loebvirae;p__Hofneiviricota;c__Faserviricetes;o__Tubulavirales;f__Inoviridae;;	geNomad	d__Bacteria;p__Proteobacteria;c__Gammaproteobacteria;o__Pseudomonadales;f__Pseudomonadaceae;g__Pseudomonas;s__Pseudomonas aeruginosa	Isolate taxonomy	geNomad v1.1.0 (10.5281/zenodo.7015982)	Isolate taxonomy	d__Bacteria;p__Proteobacteria;c__Gammaproteobacteria;o__Pseudomonadales;f__Pseudomonadaceae;g__Pseudomonas;s__Pseudomonas aeruginosa
IMGVR_UViG_2740892063_000002|2740892063|2740907829|53590-60689_4	34	96.97	33	0.970588	9e-22	IMGVR_UViG_2740892063_000002	2740892063	2740907829	53590-60689	Host-associated;Human;Respiratory system;Sputum	vOTU_00002162	7100	Provirus	0.9803	High-confidence	66.51	0	Genome fragment	10;10;0;8	r__Monodnaviria;k__Loebvirae;p__Hofneiviricota;c__Faserviricetes;o__Tubulavirales;f__Inoviridae;;	geNomad	d__Bacteria;p__Proteobacteria;c__Gammaproteobacteria;o__Pseudomonadales;f__Pseudomonadaceae;g__Pseudomonas;s__Pseudomonas aeruginosa	Isolate taxonomy	geNomad v1.1.0 (10.5281/zenodo.7015982)	Isolate taxonomy	d__Bacteria;p__Proteobacteria;c__Gammaproteobacteria;o__Pseudomonadales;f__Pseudomonadaceae;g__Pseudomonas;s__Pseudomonas aeruginosa
IMGVR_UViG_2740892065_000001|2740892065|2740907946|53723-60820_4	34	96.97	33	0.970588	9e-22	IMGVR_UViG_2740892065_000001	2740892065	2740907946	53723-60820	Host-associated;Human;Respiratory system;Sputum	vOTU_00002162	7098	Provirus	0.9806	High-confidence	66.49	0	Genome fragment	10;10;0;8	r__Monodnaviria;k__Loebvirae;p__Hofneiviricota;c__Faserviricetes;o__Tubulavirales;f__Inoviridae;;	geNomad	d__Bacteria;p__Proteobacteria;c__Gammaproteobacteria;o__Pseudomonadales;f__Pseudomonadaceae;g__Pseudomonas;s__Pseudomonas aeruginosa	Isolate taxonomy	geNomad v1.1.0 (10.5281/zenodo.7015982)	Isolate taxonomy	d__Bacteria;p__Proteobacteria;c__Gammaproteobacteria;o__Pseudomonadales;f__Pseudomonadaceae;g__Pseudomonas;s__Pseudomonas aeruginosa
IMGVR_UViG_2740892066_000001|2740892066|2740907978|53591-60689_4	34	96.97	33	0.970588	9e-22	IMGVR_UViG_2740892066_000001	2740892066	2740907978	53591-60689	Host-associated;Human;Respiratory system;Sputum	vOTU_00002162	7099	Provirus	0.9812	High-confidence	66.5	0	Genome fragment	10;10;0;8	r__Monodnaviria;k__Loebvirae;p__Hofneiviricota;c__Faserviricetes;o__Tubulavirales;f__Inoviridae;;	geNomad	d__Bacteria;p__Proteobacteria;c__Gammaproteobacteria;o__Pseudomonadales;f__Pseudomonadaceae;g__Pseudomonas;s__Pseudomonas aeruginosa	Isolate taxonomy	geNomad v1.1.0 (10.5281/zenodo.7015982)	Isolate taxonomy	d__Bacteria;p__Proteobacteria;c__Gammaproteobacteria;o__Pseudomonadales;f__Pseudomonadaceae;g__Pseudomonas;s__Pseudomonas aeruginosa
IMGVR_UViG_2938983465_000007|2938983465|2938983465|4281750-4407953_103	34	96.97	33	0.970588	9e-22	IMGVR_UViG_2938983465_000007	2938983465	2938983465	4281750-4407953	;;;	vOTU_00220186	126204	Provirus	0.9698	High-confidence	97.99	0	High-quality	169;167;2;135	r__Duplodnaviria;k__Heunggongvirae;p__Uroviricota;c__Caudoviricetes;;;;	geNomad	d__Bacteria;p__Proteobacteria;c__Gammaproteobacteria;o__Pseudomonadales;f__Pseudomonadaceae;g__Pseudomonas;s__Pseudomonas aeruginosa	Isolate taxonomy	geNomad v1.1.0 (10.5281/zenodo.7015982)	Isolate taxonomy	d__Bacteria;p__Proteobacteria;c__Gammaproteobacteria;o__Pseudomonadales;f__Pseudomonadaceae;g__Pseudomonas;s__Pseudomonas aeruginosa
IMGVR_UViG_2939009017_000002|2939009017|2939009021|322344-330631_3	34	96.97	33	0.970588	9e-22	IMGVR_UViG_2939009017_000002	2939009017	2939009021	322344-330631	Host-associated;Human;Respiratory system;Sputum	vOTU_00000006	8288	Provirus	0.9765	High-confidence	77.64	0	Genome fragment	12;12;0;8	r__Monodnaviria;k__Loebvirae;p__Hofneiviricota;c__Faserviricetes;o__Tubulavirales;f__Inoviridae;;	geNomad	d__Bacteria;p__Proteobacteria;c__Gammaproteobacteria;o__Pseudomonadales;f__Pseudomonadaceae;g__Pseudomonas;s__Pseudomonas aeruginosa	Isolate taxonomy	geNomad v1.1.0 (10.5281/zenodo.7015982)	Isolate taxonomy	d__Bacteria;p__Proteobacteria;c__Gammaproteobacteria;o__Pseudomonadales;f__Pseudomonadaceae;g__Pseudomonas;s__Pseudomonas aeruginosa
IMGVR_UViG_2886149808_000003|2886149808|2886149810|658155-666789_10	34	96.97	33	0.970588	9e-22	IMGVR_UViG_2886149808_000003	2886149808	2886149810	658155-666789	;;;	vOTU_00003214	8635	Provirus	0.9621	High-confidence	80.89	0	Genome fragment	13;13;0;11	r__Monodnaviria;k__Loebvirae;p__Hofneiviricota;c__Faserviricetes;o__Tubulavirales;f__Inoviridae;;	geNomad	d__Bacteria;p__Proteobacteria;c__Gammaproteobacteria;o__Pseudomonadales;f__Pseudomonadaceae;g__Pseudomonas;s__Pseudomonas aeruginosa	Isolate taxonomy	geNomad v1.1.0 (10.5281/zenodo.7015982)	Isolate taxonomy	d__Bacteria;p__Proteobacteria;c__Gammaproteobacteria;o__Pseudomonadales;f__Pseudomonadaceae;g__Pseudomonas;s__Pseudomonas aeruginosa
IMGVR_UViG_2908429345_000006|2908429345|2908429345|4371126-4379908_5	34	96.97	33	0.970588	9e-22	IMGVR_UViG_2908429345_000006	2908429345	2908429345	4371126-4379908	;;;	vOTU_00003214	8783	Provirus	0.9643	High-confidence	82.28	0	Genome fragment	15;15;0;11	r__Monodnaviria;k__Loebvirae;p__Hofneiviricota;c__Faserviricetes;o__Tubulavirales;f__Inoviridae;;	geNomad	d__Bacteria;p__Proteobacteria;c__Gammaproteobacteria;o__Pseudomonadales;f__Pseudomonadaceae;g__Pseudomonas;s__Pseudomonas aeruginosa	Isolate taxonomy	geNomad v1.1.0 (10.5281/zenodo.7015982)	Isolate taxonomy	d__Bacteria;p__Proteobacteria;c__Gammaproteobacteria;o__Pseudomonadales;f__Pseudomonadaceae;g__Pseudomonas;s__Pseudomonas aeruginosa
IMGVR_UViG_2908469069_000002|2908469069|2908469069|1195982-1204421_12	34	96.97	33	0.970588	9e-22	IMGVR_UViG_2908469069_000002	2908469069	2908469069	1195982-1204421	;;;	vOTU_00000006	8440	Provirus	0.9662	High-confidence	79.06	0	Genome fragment	12;12;0;10	r__Monodnaviria;k__Loebvirae;p__Hofneiviricota;c__Faserviricetes;o__Tubulavirales;f__Inoviridae;;	geNomad	d__Bacteria;p__Proteobacteria;c__Gammaproteobacteria;o__Pseudomonadales;f__Pseudomonadaceae;g__Pseudomonas;s__Pseudomonas aeruginosa	Isolate taxonomy	geNomad v1.1.0 (10.5281/zenodo.7015982)	Isolate taxonomy	d__Bacteria;p__Proteobacteria;c__Gammaproteobacteria;o__Pseudomonadales;f__Pseudomonadaceae;g__Pseudomonas;s__Pseudomonas aeruginosa
IMGVR_UViG_2908469069_000003|2908469069|2908469069|1806974-1817332_14	34	96.97	33	0.970588	9e-22	IMGVR_UViG_2908469069_000003	2908469069	2908469069	1806974-1817332	;;;	vOTU_08526893	10359	Provirus	0.967	High-confidence	97.04	0	High-quality	18;18;0;13	r__Monodnaviria;k__Loebvirae;p__Hofneiviricota;c__Faserviricetes;o__Tubulavirales;f__Inoviridae;;	geNomad	d__Bacteria;p__Proteobacteria;c__Gammaproteobacteria;o__Pseudomonadales;f__Pseudomonadaceae;g__Pseudomonas;s__Pseudomonas aeruginosa	Isolate taxonomy	geNomad v1.1.0 (10.5281/zenodo.7015982)	Isolate taxonomy	d__Bacteria;p__Proteobacteria;c__Gammaproteobacteria;o__Pseudomonadales;f__Pseudomonadaceae;g__Pseudomonas;s__Pseudomonas aeruginosa
IMGVR_UViG_2908492839_000001|2908492839|2908492839|394211-403406_13	34	96.97	33	0.970588	9e-22	IMGVR_UViG_2908492839_000001	2908492839	2908492839	394211-403406	;;;	vOTU_00002203	9196	Provirus	0.9498	High-confidence	86.15	0	Genome fragment	14;14;0;10	r__Monodnaviria;k__Loebvirae;p__Hofneiviricota;c__Faserviricetes;o__Tubulavirales;f__Inoviridae;;	geNomad	d__Bacteria;p__Proteobacteria;c__Gammaproteobacteria;o__Pseudomonadales;f__Pseudomonadaceae;g__Pseudomonas;s__Pseudomonas aeruginosa	Isolate taxonomy	geNomad v1.1.0 (10.5281/zenodo.7015982)	Isolate taxonomy	d__Bacteria;p__Proteobacteria;c__Gammaproteobacteria;o__Pseudomonadales;f__Pseudomonadaceae;g__Pseudomonas;s__Pseudomonas aeruginosa
IMGVR_UViG_2824570060_000002|2824570060|2824570061|846237-857640_15	34	96.97	33	0.970588	9e-22	IMGVR_UViG_2824570060_000002	2824570060	2824570061	846237-857640	;;;	vOTU_08544323	11404	Provirus	0.9582	High-confidence	100	0	High-quality	15;15;0;11	r__Monodnaviria;k__Loebvirae;p__Hofneiviricota;c__Faserviricetes;o__Tubulavirales;f__Inoviridae;;	geNomad	d__Bacteria;p__Proteobacteria;c__Gammaproteobacteria;o__Pseudomonadales;f__Pseudomonadaceae;g__Pseudomonas;s__Pseudomonas aeruginosa	Isolate taxonomy	geNomad v1.1.0 (10.5281/zenodo.7015982)	Isolate taxonomy	d__Bacteria;p__Proteobacteria;c__Gammaproteobacteria;o__Pseudomonadales;f__Pseudomonadaceae;g__Pseudomonas;s__Pseudomonas aeruginosa
IMGVR_UViG_2912997783_000003|2912997783|2912997783|2935917-2950221_20	34	96.97	33	0.970588	9e-22	IMGVR_UViG_2912997783_000003	2912997783	2912997783	2935917-2950221	Environmental;Aquatic;Marine;Oceanic	vOTU_08549182	14305	Provirus	0.9437	High-confidence	100	0	High-quality	19;19;0;12	r__Monodnaviria;k__Loebvirae;p__Hofneiviricota;c__Faserviricetes;o__Tubulavirales;f__Inoviridae;;	geNomad	d__Bacteria;p__Proteobacteria;c__Gammaproteobacteria;o__Pseudomonadales;f__Pseudomonadaceae;g__Pseudomonas;s__Pseudomonas aeruginosa	Isolate taxonomy	geNomad v1.1.0 (10.5281/zenodo.7015982)	Isolate taxonomy	d__Bacteria;p__Proteobacteria;c__Gammaproteobacteria;o__Pseudomonadales;f__Pseudomonadaceae;g__Pseudomonas;s__Pseudomonas aeruginosa
IMGVR_UViG_2775507200_000008|2775507200|2775618823|5834194-5842969_4	34	96.97	33	0.970588	9e-22	IMGVR_UViG_2775507200_000008	2775507200	2775618823	5834194-5842969	;;;	vOTU_00000006	8776	Provirus	0.9588	High-confidence	82.21	0	Genome fragment	14;14;0;8	r__Monodnaviria;k__Loebvirae;p__Hofneiviricota;c__Faserviricetes;o__Tubulavirales;f__Inoviridae;;	geNomad	d__Bacteria;p__Proteobacteria;c__Gammaproteobacteria;o__Pseudomonadales;f__Pseudomonadaceae;g__Pseudomonas;s__Pseudomonas aeruginosa	Isolate taxonomy	geNomad v1.1.0 (10.5281/zenodo.7015982)	Isolate taxonomy	d__Bacteria;p__Proteobacteria;c__Gammaproteobacteria;o__Pseudomonadales;f__Pseudomonadaceae;g__Pseudomonas;s__Pseudomonas aeruginosa
IMGVR_UViG_2872559933_000001|2872559933|2872559933|3435559-3444144_5	34	96.97	33	0.970588	9e-22	IMGVR_UViG_2872559933_000001	2872559933	2872559933	3435559-3444144	Host-associated;Mammals: Human;Respiratory system;Sputum/Phlegm	vOTU_00003214	8586	Provirus	0.9666	High-confidence	80.43	0	Genome fragment	14;14;0;11	r__Monodnaviria;k__Loebvirae;p__Hofneiviricota;c__Faserviricetes;o__Tubulavirales;f__Inoviridae;;	geNomad	d__Bacteria;p__Proteobacteria;c__Gammaproteobacteria;o__Pseudomonadales;f__Pseudomonadaceae;g__Pseudomonas;s__Pseudomonas aeruginosa	Isolate taxonomy	geNomad v1.1.0 (10.5281/zenodo.7015982)	Isolate taxonomy	d__Bacteria;p__Proteobacteria;c__Gammaproteobacteria;o__Pseudomonadales;f__Pseudomonadaceae;g__Pseudomonas;s__Pseudomonas aeruginosa
IMGVR_UViG_2877781292_000006|2877781292|2877781292|6031198-6042457_5	34	96.97	33	0.970588	9e-22	IMGVR_UViG_2877781292_000006	2877781292	2877781292	6031198-6042457	;;;	vOTU_08554421	11260	Provirus	0.9309	High-confidence	100	0	High-quality	16;15;1;8	r__Monodnaviria;k__Loebvirae;p__Hofneiviricota;c__Faserviricetes;o__Tubulavirales;f__Inoviridae;;	geNomad	d__Bacteria;p__Proteobacteria;c__Gammaproteobacteria;o__Pseudomonadales;f__Pseudomonadaceae;g__Pseudomonas;s__Pseudomonas aeruginosa	Isolate taxonomy	geNomad v1.1.0 (10.5281/zenodo.7015982)	Isolate taxonomy	d__Bacteria;p__Proteobacteria;c__Gammaproteobacteria;o__Pseudomonadales;f__Pseudomonadaceae;g__Pseudomonas;s__Pseudomonas aeruginosa
IMGVR_UViG_2888727786_000003|2888727786|2888727786|1779917-1788551_5	34	96.97	33	0.970588	9e-22	IMGVR_UViG_2888727786_000003	2888727786	2888727786	1779917-1788551	;;;	vOTU_00003214	8635	Provirus	0.9686	High-confidence	80.89	0	Genome fragment	13;13;0;11	r__Monodnaviria;k__Loebvirae;p__Hofneiviricota;c__Faserviricetes;o__Tubulavirales;f__Inoviridae;;	geNomad	d__Bacteria;p__Proteobacteria;c__Gammaproteobacteria;o__Pseudomonadales;f__Pseudomonadaceae;g__Pseudomonas;s__Pseudomonas aeruginosa	Isolate taxonomy	geNomad v1.1.0 (10.5281/zenodo.7015982)	Isolate taxonomy	d__Bacteria;p__Proteobacteria;c__Gammaproteobacteria;o__Pseudomonadales;f__Pseudomonadaceae;g__Pseudomonas;s__Pseudomonas aeruginosa
IMGVR_UViG_2888734210_000002|2888734210|2888734210|6545983-6554615_11	34	96.97	33	0.970588	9e-22	IMGVR_UViG_2888734210_000002	2888734210	2888734210	6545983-6554615	Host-associated;Mammals: Human;Circulatory system;Blood	vOTU_00003214	8633	Provirus	0.9628	High-confidence	80.87	0	Genome fragment	14;14;0;12	r__Monodnaviria;k__Loebvirae;p__Hofneiviricota;c__Faserviricetes;o__Tubulavirales;f__Inoviridae;;	geNomad	d__Bacteria;p__Proteobacteria;c__Gammaproteobacteria;o__Pseudomonadales;f__Pseudomonadaceae;g__Pseudomonas;s__Pseudomonas aeruginosa	Isolate taxonomy	geNomad v1.1.0 (10.5281/zenodo.7015982)	Isolate taxonomy	d__Bacteria;p__Proteobacteria;c__Gammaproteobacteria;o__Pseudomonadales;f__Pseudomonadaceae;g__Pseudomonas;s__Pseudomonas aeruginosa
IMGVR_UViG_2888747990_000003|2888747990|2888747990|4716529-4725163_5	34	96.97	33	0.970588	9e-22	IMGVR_UViG_2888747990_000003	2888747990	2888747990	4716529-4725163	Host-associated;Human;Unclassified;Unclassified	vOTU_00003214	8635	Provirus	0.9686	High-confidence	80.89	0	Genome fragment	13;13;0;11	r__Monodnaviria;k__Loebvirae;p__Hofneiviricota;c__Faserviricetes;o__Tubulavirales;f__Inoviridae;;	geNomad	d__Bacteria;p__Proteobacteria;c__Gammaproteobacteria;o__Pseudomonadales;f__Pseudomonadaceae;g__Pseudomonas;s__Pseudomonas aeruginosa	Isolate taxonomy	geNomad v1.1.0 (10.5281/zenodo.7015982)	Isolate taxonomy	d__Bacteria;p__Proteobacteria;c__Gammaproteobacteria;o__Pseudomonadales;f__Pseudomonadaceae;g__Pseudomonas;s__Pseudomonas aeruginosa
IMGVR_UViG_2888754656_000002|2888754656|2888754657|4035709-4043720_3	34	96.97	33	0.970588	9e-22	IMGVR_UViG_2888754656_000002	2888754656	2888754657	4035709-4043720	Host-associated;Human;Unclassified;Unclassified	vOTU_00004630	8012	Provirus	0.9761	High-confidence	75.05	0	Genome fragment	13;13;0;10	r__Monodnaviria;k__Loebvirae;p__Hofneiviricota;c__Faserviricetes;o__Tubulavirales;f__Inoviridae;;	geNomad	d__Bacteria;p__Proteobacteria;c__Gammaproteobacteria;o__Pseudomonadales;f__Pseudomonadaceae;g__Pseudomonas;s__Pseudomonas aeruginosa_A	Isolate taxonomy	geNomad v1.1.0 (10.5281/zenodo.7015982)	Isolate taxonomy	d__Bacteria;p__Proteobacteria;c__Gammaproteobacteria;o__Pseudomonadales;f__Pseudomonadaceae;g__Pseudomonas;s__Pseudomonas aeruginosa
IMGVR_UViG_2888754656_000004|2888754656|2888754657|4705189-4717430_5	34	96.97	33	0.970588	9e-22	IMGVR_UViG_2888754656_000004	2888754656	2888754657	4705189-4717430	Host-associated;Human;Unclassified;Unclassified	vOTU_08557112	12242	Provirus	0.9591	High-confidence	100	0	High-quality	17;17;0;11	r__Monodnaviria;k__Loebvirae;p__Hofneiviricota;c__Faserviricetes;o__Tubulavirales;f__Inoviridae;;	geNomad	d__Bacteria;p__Proteobacteria;c__Gammaproteobacteria;o__Pseudomonadales;f__Pseudomonadaceae;g__Pseudomonas;s__Pseudomonas aeruginosa_A	Isolate taxonomy	geNomad v1.1.0 (10.5281/zenodo.7015982)	Isolate taxonomy	d__Bacteria;p__Proteobacteria;c__Gammaproteobacteria;o__Pseudomonadales;f__Pseudomonadaceae;g__Pseudomonas;s__Pseudomonas aeruginosa
IMGVR_UViG_2888761234_000003|2888761234|2888761234|4339189-4347770_5	34	96.97	33	0.970588	9e-22	IMGVR_UViG_2888761234_000003	2888761234	2888761234	4339189-4347770	Host-associated;Mammals: Human;Respiratory system;Sputum/Phlegm	vOTU_00003214	8582	Provirus	0.9671	High-confidence	80.39	0	Genome fragment	15;15;0;12	r__Monodnaviria;k__Loebvirae;p__Hofneiviricota;c__Faserviricetes;o__Tubulavirales;f__Inoviridae;;	geNomad	d__Bacteria;p__Proteobacteria;c__Gammaproteobacteria;o__Pseudomonadales;f__Pseudomonadaceae;g__Pseudomonas;s__Pseudomonas aeruginosa	Isolate taxonomy	geNomad v1.1.0 (10.5281/zenodo.7015982)	Isolate taxonomy	d__Bacteria;p__Proteobacteria;c__Gammaproteobacteria;o__Pseudomonadales;f__Pseudomonadaceae;g__Pseudomonas;s__Pseudomonas aeruginosa
IMGVR_UViG_2888774381_000001|2888774381|2888774381|1302774-1311408_10	34	96.97	33	0.970588	9e-22	IMGVR_UViG_2888774381_000001	2888774381	2888774381	1302774-1311408	Host-associated;Mammals: Human;Circulatory system;Blood	vOTU_00003214	8635	Provirus	0.9621	High-confidence	80.89	0	Genome fragment	13;13;0;11	r__Monodnaviria;k__Loebvirae;p__Hofneiviricota;c__Faserviricetes;o__Tubulavirales;f__Inoviridae;;	geNomad	d__Bacteria;p__Proteobacteria;c__Gammaproteobacteria;o__Pseudomonadales;f__Pseudomonadaceae;g__Pseudomonas;s__Pseudomonas aeruginosa	Isolate taxonomy	geNomad v1.1.0 (10.5281/zenodo.7015982)	Isolate taxonomy	d__Bacteria;p__Proteobacteria;c__Gammaproteobacteria;o__Pseudomonadales;f__Pseudomonadaceae;g__Pseudomonas;s__Pseudomonas aeruginosa
IMGVR_UViG_2888814756_000001|2888814756|2888814756|1451507-1460140_11	34	96.97	33	0.970588	9e-22	IMGVR_UViG_2888814756_000001	2888814756	2888814756	1451507-1460140	Host-associated;Mammals: Human;Circulatory system;Blood	vOTU_00003214	8634	Provirus	0.9629	High-confidence	80.88	0	Genome fragment	14;14;0;12	r__Monodnaviria;k__Loebvirae;p__Hofneiviricota;c__Faserviricetes;o__Tubulavirales;f__Inoviridae;;	geNomad	d__Bacteria;p__Proteobacteria;c__Gammaproteobacteria;o__Pseudomonadales;f__Pseudomonadaceae;g__Pseudomonas;s__Pseudomonas aeruginosa	Isolate taxonomy	geNomad v1.1.0 (10.5281/zenodo.7015982)	Isolate taxonomy	d__Bacteria;p__Proteobacteria;c__Gammaproteobacteria;o__Pseudomonadales;f__Pseudomonadaceae;g__Pseudomonas;s__Pseudomonas aeruginosa
IMGVR_UViG_2888821323_000003|2888821323|2888821323|5004436-5013070_5	34	96.97	33	0.970588	9e-22	IMGVR_UViG_2888821323_000003	2888821323	2888821323	5004436-5013070	Host-associated;Human;Unclassified;Unclassified	vOTU_00003214	8635	Provirus	0.9686	High-confidence	80.89	0	Genome fragment	13;13;0;11	r__Monodnaviria;k__Loebvirae;p__Hofneiviricota;c__Faserviricetes;o__Tubulavirales;f__Inoviridae;;	geNomad	d__Bacteria;p__Proteobacteria;c__Gammaproteobacteria;o__Pseudomonadales;f__Pseudomonadaceae;g__Pseudomonas;s__Pseudomonas aeruginosa	Isolate taxonomy	geNomad v1.1.0 (10.5281/zenodo.7015982)	Isolate taxonomy	d__Bacteria;p__Proteobacteria;c__Gammaproteobacteria;o__Pseudomonadales;f__Pseudomonadaceae;g__Pseudomonas;s__Pseudomonas aeruginosa
IMGVR_UViG_2888827700_000002|2888827700|2888827700|1046487-1055071_12	34	96.97	33	0.970588	9e-22	IMGVR_UViG_2888827700_000002	2888827700	2888827700	1046487-1055071	Host-associated;Mammals: Human;Circulatory system;Blood	vOTU_00003214	8585	Provirus	0.959	High-confidence	80.42	0	Genome fragment	15;15;0;12	r__Monodnaviria;k__Loebvirae;p__Hofneiviricota;c__Faserviricetes;o__Tubulavirales;f__Inoviridae;;	geNomad	d__Bacteria;p__Proteobacteria;c__Gammaproteobacteria;o__Pseudomonadales;f__Pseudomonadaceae;g__Pseudomonas;s__Pseudomonas aeruginosa	Isolate taxonomy	geNomad v1.1.0 (10.5281/zenodo.7015982)	Isolate taxonomy	d__Bacteria;p__Proteobacteria;c__Gammaproteobacteria;o__Pseudomonadales;f__Pseudomonadaceae;g__Pseudomonas;s__Pseudomonas aeruginosa
IMGVR_UViG_2687453120_000004|2687453120|2687453517|5757621-5768888_5	34	96.97	33	0.970588	9e-22	IMGVR_UViG_2687453120_000004	2687453120	2687453517	5757621-5768888	;;;	vOTU_00002162	11268	Provirus	0.9488	High-confidence	100	0	High-quality	15;15;0;10	r__Monodnaviria;k__Loebvirae;p__Hofneiviricota;c__Faserviricetes;o__Tubulavirales;f__Inoviridae;;	geNomad	d__Bacteria;p__Proteobacteria;c__Gammaproteobacteria;o__Pseudomonadales;f__Pseudomonadaceae;g__Pseudomonas;s__Pseudomonas aeruginosa	Isolate taxonomy	geNomad v1.1.0 (10.5281/zenodo.7015982)	Isolate taxonomy	d__Bacteria;p__Proteobacteria;c__Gammaproteobacteria;o__Pseudomonadales;f__Pseudomonadaceae;g__Pseudomonas;s__Pseudomonas aeruginosa
IMGVR_UViG_2897154640_000002|2897154640|2897154640|4565056-4575902_4	34	96.97	33	0.970588	9e-22	IMGVR_UViG_2897154640_000002	2897154640	2897154640	4565056-4575902	;;;	vOTU_00002931	10847	Provirus	0.9449	High-confidence	100	0	High-quality	16;16;0;10	r__Monodnaviria;k__Loebvirae;p__Hofneiviricota;c__Faserviricetes;o__Tubulavirales;f__Inoviridae;;	geNomad	d__Bacteria;p__Proteobacteria;c__Gammaproteobacteria;o__Pseudomonadales;f__Pseudomonadaceae;g__Pseudomonas;s__Pseudomonas aeruginosa	Isolate taxonomy	geNomad v1.1.0 (10.5281/zenodo.7015982)	Isolate taxonomy	d__Bacteria;p__Proteobacteria;c__Gammaproteobacteria;o__Pseudomonadales;f__Pseudomonadaceae;g__Pseudomonas;s__Pseudomonas aeruginosa
IMGVR_UViG_2897172664_000006|2897172664|2897172664|4338398-4347180_5	34	96.97	33	0.970588	9e-22	IMGVR_UViG_2897172664_000006	2897172664	2897172664	4338398-4347180	;;;	vOTU_00003214	8783	Provirus	0.9643	High-confidence	82.28	0	Genome fragment	15;15;0;11	r__Monodnaviria;k__Loebvirae;p__Hofneiviricota;c__Faserviricetes;o__Tubulavirales;f__Inoviridae;;	geNomad	d__Bacteria;p__Proteobacteria;c__Gammaproteobacteria;o__Pseudomonadales;f__Pseudomonadaceae;g__Pseudomonas;s__Pseudomonas aeruginosa	Isolate taxonomy	geNomad v1.1.0 (10.5281/zenodo.7015982)	Isolate taxonomy	d__Bacteria;p__Proteobacteria;c__Gammaproteobacteria;o__Pseudomonadales;f__Pseudomonadaceae;g__Pseudomonas;s__Pseudomonas aeruginosa
IMGVR_UViG_2897196942_000003|2897196942|2897196942|4553353-4564583_5	34	96.97	33	0.970588	9e-22	IMGVR_UViG_2897196942_000003	2897196942	2897196942	4553353-4564583	;;;	vOTU_08571282	11231	Provirus	0.9504	High-confidence	100	0	High-quality	17;17;0;11	r__Monodnaviria;k__Loebvirae;p__Hofneiviricota;c__Faserviricetes;o__Tubulavirales;f__Inoviridae;;	geNomad	d__Bacteria;p__Proteobacteria;c__Gammaproteobacteria;o__Pseudomonadales;f__Pseudomonadaceae;g__Pseudomonas;s__Pseudomonas aeruginosa_A	Isolate taxonomy	geNomad v1.1.0 (10.5281/zenodo.7015982)	Isolate taxonomy	d__Bacteria;p__Proteobacteria;c__Gammaproteobacteria;o__Pseudomonadales;f__Pseudomonadaceae;g__Pseudomonas;s__Pseudomonas aeruginosa
IMGVR_UViG_2897196942_000004|2897196942|2897196942|5088149-5098051_4	34	96.97	33	0.970588	9e-22	IMGVR_UViG_2897196942_000004	2897196942	2897196942	5088149-5098051	;;;	vOTU_08571283	9903	Provirus	0.963	High-confidence	92.77	0	High-quality	13;13;0;9	r__Monodnaviria;k__Loebvirae;p__Hofneiviricota;c__Faserviricetes;o__Tubulavirales;f__Inoviridae;;	geNomad	d__Bacteria;p__Proteobacteria;c__Gammaproteobacteria;o__Pseudomonadales;f__Pseudomonadaceae;g__Pseudomonas;s__Pseudomonas aeruginosa_A	Isolate taxonomy	geNomad v1.1.0 (10.5281/zenodo.7015982)	Isolate taxonomy	d__Bacteria;p__Proteobacteria;c__Gammaproteobacteria;o__Pseudomonadales;f__Pseudomonadaceae;g__Pseudomonas;s__Pseudomonas aeruginosa
IMGVR_UViG_2860873299_000001|2860873299|2860873299|1514454-1523039_11	34	96.97	33	0.970588	9e-22	IMGVR_UViG_2860873299_000001	2860873299	2860873299	1514454-1523039	Host-associated;Mammals: Human;Respiratory system;Sputum/Phlegm	vOTU_00003214	8586	Provirus	0.9588	High-confidence	80.43	0	Genome fragment	14;14;0;11	r__Monodnaviria;k__Loebvirae;p__Hofneiviricota;c__Faserviricetes;o__Tubulavirales;f__Inoviridae;;	geNomad	d__Bacteria;p__Proteobacteria;c__Gammaproteobacteria;o__Pseudomonadales;f__Pseudomonadaceae;g__Pseudomonas;s__Pseudomonas aeruginosa	Isolate taxonomy	geNomad v1.1.0 (10.5281/zenodo.7015982)	Isolate taxonomy	d__Bacteria;p__Proteobacteria;c__Gammaproteobacteria;o__Pseudomonadales;f__Pseudomonadaceae;g__Pseudomonas;s__Pseudomonas aeruginosa
IMGVR_UViG_2860903427_000007|2860903427|2860903427|5532947-5544710_6	34	96.97	33	0.970588	9e-22	IMGVR_UViG_2860903427_000007	2860903427	2860903427	5532947-5544710	;;;	vOTU_08526893	11764	Provirus	0.9603	High-confidence	100	0	High-quality	19;19;0;13	r__Monodnaviria;k__Loebvirae;p__Hofneiviricota;c__Faserviricetes;o__Tubulavirales;f__Inoviridae;;	geNomad	d__Bacteria;p__Proteobacteria;c__Gammaproteobacteria;o__Pseudomonadales;f__Pseudomonadaceae;g__Pseudomonas;s__Pseudomonas aeruginosa	Isolate taxonomy	geNomad v1.1.0 (10.5281/zenodo.7015982)	Isolate taxonomy	d__Bacteria;p__Proteobacteria;c__Gammaproteobacteria;o__Pseudomonadales;f__Pseudomonadaceae;g__Pseudomonas;s__Pseudomonas aeruginosa
IMGVR_UViG_2860903427_000009|2860903427|2860903427|6189204-6197641_4	34	96.97	33	0.970588	9e-22	IMGVR_UViG_2860903427_000009	2860903427	2860903427	6189204-6197641	;;;	vOTU_00000006	8438	Provirus	0.9784	High-confidence	79.04	0	Genome fragment	13;13;0;11	r__Monodnaviria;k__Loebvirae;p__Hofneiviricota;c__Faserviricetes;o__Tubulavirales;f__Inoviridae;;	geNomad	d__Bacteria;p__Proteobacteria;c__Gammaproteobacteria;o__Pseudomonadales;f__Pseudomonadaceae;g__Pseudomonas;s__Pseudomonas aeruginosa	Isolate taxonomy	geNomad v1.1.0 (10.5281/zenodo.7015982)	Isolate taxonomy	d__Bacteria;p__Proteobacteria;c__Gammaproteobacteria;o__Pseudomonadales;f__Pseudomonadaceae;g__Pseudomonas;s__Pseudomonas aeruginosa
IMGVR_UViG_2860916418_000006|2860916418|2860916418|2664372-2678675_3	34	96.97	33	0.970588	9e-22	IMGVR_UViG_2860916418_000006	2860916418	2860916418	2664372-2678675	Environmental;Aquatic;Marine;Oceanic	vOTU_08549182	14304	Provirus	0.9509	High-confidence	100	0	High-quality	19;19;0;12	r__Monodnaviria;k__Loebvirae;p__Hofneiviricota;c__Faserviricetes;o__Tubulavirales;f__Inoviridae;;	geNomad	d__Bacteria;p__Proteobacteria;c__Gammaproteobacteria;o__Pseudomonadales;f__Pseudomonadaceae;g__Pseudomonas;s__Pseudomonas aeruginosa	Isolate taxonomy	geNomad v1.1.0 (10.5281/zenodo.7015982)	Isolate taxonomy	d__Bacteria;p__Proteobacteria;c__Gammaproteobacteria;o__Pseudomonadales;f__Pseudomonadaceae;g__Pseudomonas;s__Pseudomonas aeruginosa
IMGVR_UViG_2767802254_000002|2767802254|2767835492|14083-21161_4	34	96.97	33	0.970588	9e-22	IMGVR_UViG_2767802254_000002	2767802254	2767835492	14083-21161	Host-associated;Human;Respiratory system;Sputum	vOTU_00002162	7079	Provirus	0.9792	High-confidence	66.31	0	Genome fragment	9;9;0;7	r__Monodnaviria;k__Loebvirae;p__Hofneiviricota;c__Faserviricetes;o__Tubulavirales;f__Inoviridae;;	geNomad	d__Bacteria;p__Proteobacteria;c__Gammaproteobacteria;o__Pseudomonadales;f__Pseudomonadaceae;g__Pseudomonas;s__Pseudomonas aeruginosa	Isolate taxonomy	geNomad v1.1.0 (10.5281/zenodo.7015982)	Isolate taxonomy	d__Bacteria;p__Proteobacteria;c__Gammaproteobacteria;o__Pseudomonadales;f__Pseudomonadaceae;g__Pseudomonas;s__Pseudomonas aeruginosa
IMGVR_UViG_2767802255_000012|2767802255|2767835690|67953-77489_14	34	96.97	33	0.970588	9e-22	IMGVR_UViG_2767802255_000012	2767802255	2767835690	67953-77489	Host-associated;Human;Respiratory system;Sputum	vOTU_08526893	9537	Provirus	0.967	High-confidence	89.34	0	Genome fragment	16;16;0;12	r__Monodnaviria;k__Loebvirae;p__Hofneiviricota;c__Faserviricetes;o__Tubulavirales;f__Inoviridae;;	geNomad	d__Bacteria;p__Proteobacteria;c__Gammaproteobacteria;o__Pseudomonadales;f__Pseudomonadaceae;g__Pseudomonas;s__Pseudomonas aeruginosa	Isolate taxonomy	geNomad v1.1.0 (10.5281/zenodo.7015982)	Isolate taxonomy	d__Bacteria;p__Proteobacteria;c__Gammaproteobacteria;o__Pseudomonadales;f__Pseudomonadaceae;g__Pseudomonas;s__Pseudomonas aeruginosa
IMGVR_UViG_2767802257_000011|2767802257|2767836528|89829-96513_4	34	96.97	33	0.970588	9e-22	IMGVR_UViG_2767802257_000011	2767802257	2767836528	89829-96513	Host-associated;Human;Circulatory system;Blood	vOTU_00001928	6685	Provirus	0.978	High-confidence	62.62	0	Genome fragment	12;12;0;8	r__Monodnaviria;k__Loebvirae;p__Hofneiviricota;c__Faserviricetes;o__Tubulavirales;f__Inoviridae;;	geNomad	d__Bacteria;p__Proteobacteria;c__Gammaproteobacteria;o__Pseudomonadales;f__Pseudomonadaceae;g__Pseudomonas;s__Pseudomonas aeruginosa	Isolate taxonomy	geNomad v1.1.0 (10.5281/zenodo.7015982)	Isolate taxonomy	d__Bacteria;p__Proteobacteria;c__Gammaproteobacteria;o__Pseudomonadales;f__Pseudomonadaceae;g__Pseudomonas;s__Pseudomonas aeruginosa
IMGVR_UViG_3300014356_000013|3300014356|Ga0135350_10113|57-7156_7	34	96.97	33	0.970588	9e-22	IMGVR_UViG_3300014356_000013	3300014356	Ga0135350_10113	57-7156	Host-associated;Mammals: Human;Digestive system;Large intestine	vOTU_00002162	7100	Provirus	0.9775	High-confidence	66.51	0	Genome fragment	9;9;0;8	r__Monodnaviria;k__Loebvirae;p__Hofneiviricota;c__Faserviricetes;o__Tubulavirales;f__Inoviridae;;	geNomad	d__Bacteria;p__Proteobacteria;c__Gammaproteobacteria;o__Pseudomonadales;f__Pseudomonadaceae;g__Pseudomonas;	CRISPR spacer match	geNomad v1.1.0 (10.5281/zenodo.7015982)	CRISPR spacer match	d__Bacteria;p__Proteobacteria;c__Gammaproteobacteria;o__Pseudomonadales;f__Pseudomonadaceae;g__Pseudomonas;
IMGVR_UViG_3300029291_000009|3300029291|Ga0310808_10112|52904-59105_3	34	96.97	33	0.970588	9e-22	IMGVR_UViG_3300029291_000009	3300029291	Ga0310808_10112	52904-59105	Environmental;Terrestrial;Soil;Unclassified	vOTU_00002364	6202	Provirus	0.9816	High-confidence	58.1	0	Genome fragment	9;9;0;8	r__Monodnaviria;k__Loebvirae;p__Hofneiviricota;c__Faserviricetes;o__Tubulavirales;f__Inoviridae;;	geNomad	d__Bacteria;p__Proteobacteria;c__Gammaproteobacteria;o__Pseudomonadales;f__Pseudomonadaceae;g__Pseudomonas;	CRISPR spacer match	geNomad v1.1.0 (10.5281/zenodo.7015982)	CRISPR spacer match	d__Bacteria;p__Proteobacteria;c__Gammaproteobacteria;o__Pseudomonadales;f__Pseudomonadaceae;g__Pseudomonas;
IMGVR_UViG_3300024308_000315|3300024308|Ga0247725_1000185|39262-47723_3	34	96.97	33	0.970588	9e-22	IMGVR_UViG_3300024308_000315	3300024308	Ga0247725_1000185	39262-47723	Environmental;Terrestrial;Deep subsurface;Rock core/Sediment	vOTU_00002203	8462	Provirus	0.9783	High-confidence	79.27	0	Genome fragment	13;13;0;10	r__Monodnaviria;k__Loebvirae;p__Hofneiviricota;c__Faserviricetes;o__Tubulavirales;f__Inoviridae;;	geNomad	d__Bacteria;p__Proteobacteria;c__Gammaproteobacteria;o__Pseudomonadales;f__Pseudomonadaceae;g__Pseudomonas;	CRISPR spacer match	geNomad v1.1.0 (10.5281/zenodo.7015982)	CRISPR spacer match	d__Bacteria;p__Proteobacteria;c__Gammaproteobacteria;o__Pseudomonadales;f__Pseudomonadaceae;g__Pseudomonas;
IMGVR_UViG_2507262024_000001|2507262024|2507276053|4006-13263_10	34	96.97	33	0.970588	9e-22	IMGVR_UViG_2507262024_000001	2507262024	2507276053	4006-13263	Host-associated;Unclassified;Unclassified;Unclassified	vOTU_00000006	9258	Provirus	0.9471	High-confidence	86.73	0	Genome fragment	11;11;0;8	r__Monodnaviria;k__Loebvirae;p__Hofneiviricota;c__Faserviricetes;o__Tubulavirales;f__Inoviridae;;	geNomad	d__Bacteria;p__Proteobacteria;c__Gammaproteobacteria;o__Pseudomonadales;f__Pseudomonadaceae;g__Pseudomonas;s__Pseudomonas aeruginosa	Isolate taxonomy	Inoviruses (10.1038/s41564-019-0510-x)	Isolate taxonomy	d__Bacteria;p__Proteobacteria;c__Gammaproteobacteria;o__Pseudomonadales;f__Pseudomonadaceae;g__Pseudomonas;s__Pseudomonas aeruginosa
IMGVR_UViG_2513237259_000001|2513237259|2513260974|35683-47866_14	34	96.97	33	0.970588	9e-22	IMGVR_UViG_2513237259_000001	2513237259	2513260974	35683-47866	Host-associated;Human;Digestive system;Unclassified	vOTU_00001794	12184	Provirus	0.9536	High-confidence	100	0	High-quality	15;15;0;10	r__Monodnaviria;k__Loebvirae;p__Hofneiviricota;c__Faserviricetes;o__Tubulavirales;f__Inoviridae;;	geNomad	d__Bacteria;p__Proteobacteria;c__Gammaproteobacteria;o__Pseudomonadales;f__Pseudomonadaceae;g__Pseudomonas;s__Pseudomonas aeruginosa	Isolate taxonomy	Inoviruses (10.1038/s41564-019-0510-x)	Isolate taxonomy	d__Bacteria;p__Proteobacteria;c__Gammaproteobacteria;o__Pseudomonadales;f__Pseudomonadaceae;g__Pseudomonas;s__Pseudomonas aeruginosa
IMGVR_UViG_2519103020_000001|2519103020|2519104620|171397-184826_4	34	96.97	33	0.970588	9e-22	IMGVR_UViG_2519103020_000001	2519103020	2519104620	171397-184826	Host-associated;Human;Circulatory system;Blood	vOTU_00001832	13430	Provirus	0.9574	High-confidence	100	0	High-quality	17;17;0;12	r__Monodnaviria;k__Loebvirae;p__Hofneiviricota;c__Faserviricetes;o__Tubulavirales;f__Inoviridae;;	geNomad	d__Bacteria;p__Proteobacteria;c__Gammaproteobacteria;o__Pseudomonadales;f__Pseudomonadaceae;g__Pseudomonas;s__Pseudomonas aeruginosa	Isolate taxonomy	Inoviruses (10.1038/s41564-019-0510-x)	Isolate taxonomy	d__Bacteria;p__Proteobacteria;c__Gammaproteobacteria;o__Pseudomonadales;f__Pseudomonadaceae;g__Pseudomonas;s__Pseudomonas aeruginosa
IMGVR_UViG_2534681679_000002|2534681679|2534692968|11570-19077_6	34	96.97	33	0.970588	9e-22	IMGVR_UViG_2534681679_000002	2534681679	2534692968	11570-19077	Engineered;Wastewater;Industrial wastewater;Unclassified	vOTU_00001928	7508	Provirus	0.9787	High-confidence	70.33	0	Genome fragment	9;9;0;9	r__Monodnaviria;k__Loebvirae;p__Hofneiviricota;c__Faserviricetes;o__Tubulavirales;f__Inoviridae;;	geNomad	d__Bacteria;p__Proteobacteria;c__Gammaproteobacteria;o__Pseudomonadales;f__Pseudomonadaceae;g__Pseudomonas;s__Pseudomonas aeruginosa	Isolate taxonomy	Inoviruses (10.1038/s41564-019-0510-x)	Isolate taxonomy	d__Bacteria;p__Proteobacteria;c__Gammaproteobacteria;o__Pseudomonadales;f__Pseudomonadaceae;g__Pseudomonas;s__Pseudomonas aeruginosa
IMGVR_UViG_2554235471_000002|2554235471|2554309598|52838-62892_4	34	96.97	33	0.970588	9e-22	IMGVR_UViG_2554235471_000002	2554235471	2554309598	52838-62892	Host-associated;Unclassified;Unclassified;Unclassified	vOTU_00002051	10055	Provirus	0.9469	High-confidence	94.19	0	High-quality	13;13;0;9	r__Monodnaviria;k__Loebvirae;p__Hofneiviricota;c__Faserviricetes;o__Tubulavirales;f__Inoviridae;;	geNomad	d__Bacteria;p__Proteobacteria;c__Gammaproteobacteria;o__Pseudomonadales;f__Pseudomonadaceae;g__Pseudomonas;s__Pseudomonas aeruginosa	Isolate taxonomy	Inoviruses (10.1038/s41564-019-0510-x)	Isolate taxonomy	d__Bacteria;p__Proteobacteria;c__Gammaproteobacteria;o__Pseudomonadales;f__Pseudomonadaceae;g__Pseudomonas;s__Pseudomonas aeruginosa
IMGVR_UViG_2568526052_000001|2568526052|2568544775|1337776-1342335_3	34	96.97	33	0.970588	9e-22	IMGVR_UViG_2568526052_000001	2568526052	2568544775	1337776-1342335	Environmental;Terrestrial;Unclassified;Unclassified	vOTU_00001906	4560	Provirus	0.9776	High-confidence	42.72	0	Genome fragment	6;6;0;5	r__Monodnaviria;k__Loebvirae;p__Hofneiviricota;c__Faserviricetes;o__Tubulavirales;f__Inoviridae;;	geNomad	d__Bacteria;p__Proteobacteria;c__Gammaproteobacteria;o__Pseudomonadales;f__Pseudomonadaceae;g__Pseudomonas;s__Pseudomonas aeruginosa	Isolate taxonomy	Inoviruses (10.1038/s41564-019-0510-x)	Isolate taxonomy	d__Bacteria;p__Proteobacteria;c__Gammaproteobacteria;o__Pseudomonadales;f__Pseudomonadaceae;g__Pseudomonas;s__Pseudomonas aeruginosa
IMGVR_UViG_2568526231_000001|2568526231|2568558160|359-5597_4	34	96.97	33	0.970588	9e-22	IMGVR_UViG_2568526231_000001	2568526231	2568558160	359-5597	;;;	vOTU_00001906	5239	Provirus	0.9775	High-confidence	49.08	0	Genome fragment	6;6;0;5	r__Monodnaviria;k__Loebvirae;p__Hofneiviricota;c__Faserviricetes;o__Tubulavirales;f__Inoviridae;;	geNomad	d__Bacteria;p__Proteobacteria;c__Gammaproteobacteria;o__Pseudomonadales;f__Pseudomonadaceae;g__Pseudomonas;s__Pseudomonas aeruginosa	Isolate taxonomy	Inoviruses (10.1038/s41564-019-0510-x)	Isolate taxonomy	d__Bacteria;p__Proteobacteria;c__Gammaproteobacteria;o__Pseudomonadales;f__Pseudomonadaceae;g__Pseudomonas;s__Pseudomonas aeruginosa
IMGVR_UViG_2568526231_000002|2568526231|2568558172|53342-57581_3	34	96.97	33	0.970588	9e-22	IMGVR_UViG_2568526231_000002	2568526231	2568558172	53342-57581	;;;	vOTU_00000006	4240	Provirus	0.9672	High-confidence	39.72	0	Genome fragment	6;6;0;4	r__Monodnaviria;k__Loebvirae;p__Hofneiviricota;c__Faserviricetes;o__Tubulavirales;f__Inoviridae;;	geNomad	d__Bacteria;p__Proteobacteria;c__Gammaproteobacteria;o__Pseudomonadales;f__Pseudomonadaceae;g__Pseudomonas;s__Pseudomonas aeruginosa	Isolate taxonomy	Inoviruses (10.1038/s41564-019-0510-x)	Isolate taxonomy	d__Bacteria;p__Proteobacteria;c__Gammaproteobacteria;o__Pseudomonadales;f__Pseudomonadaceae;g__Pseudomonas;s__Pseudomonas aeruginosa
IMGVR_UViG_2568526560_000002|2568526560|2568578334|52589-62211_4	34	96.97	33	0.970588	9e-22	IMGVR_UViG_2568526560_000002	2568526560	2568578334	52589-62211	Environmental;Unclassified;Unclassified;Unclassified	vOTU_00000006	9623	Provirus	0.9655	High-confidence	90.15	0	High-quality	15;15;0;10	r__Monodnaviria;k__Loebvirae;p__Hofneiviricota;c__Faserviricetes;o__Tubulavirales;f__Inoviridae;;	geNomad	d__Bacteria;p__Proteobacteria;c__Gammaproteobacteria;o__Pseudomonadales;f__Pseudomonadaceae;g__Pseudomonas;s__Pseudomonas aeruginosa	Isolate taxonomy	Inoviruses (10.1038/s41564-019-0510-x)	Isolate taxonomy	d__Bacteria;p__Proteobacteria;c__Gammaproteobacteria;o__Pseudomonadales;f__Pseudomonadaceae;g__Pseudomonas;s__Pseudomonas aeruginosa
IMGVR_UViG_2568526708_000002|2568526708|2568594131|80535-91594_3	34	96.97	33	0.970588	9e-22	IMGVR_UViG_2568526708_000002	2568526708	2568594131	80535-91594	Host-associated;Human;Unclassified;Unclassified	vOTU_00002119	11060	Provirus	0.9664	High-confidence	100	0	High-quality	15;15;0;10	r__Monodnaviria;k__Loebvirae;p__Hofneiviricota;c__Faserviricetes;o__Tubulavirales;f__Inoviridae;;	geNomad	d__Bacteria;p__Proteobacteria;c__Gammaproteobacteria;o__Pseudomonadales;f__Pseudomonadaceae;g__Pseudomonas;s__Pseudomonas aeruginosa	Isolate taxonomy	Inoviruses (10.1038/s41564-019-0510-x)	Isolate taxonomy	d__Bacteria;p__Proteobacteria;c__Gammaproteobacteria;o__Pseudomonadales;f__Pseudomonadaceae;g__Pseudomonas;s__Pseudomonas aeruginosa
IMGVR_UViG_2571042179_000001|2571042179|2571055720|1315612-1326964_4	34	96.97	33	0.970588	9e-22	IMGVR_UViG_2571042179_000001	2571042179	2571055720	1315612-1326964	Host-associated;Human;Unclassified;Unclassified	vOTU_00002126	11353	Provirus	0.9588	High-confidence	87.36	17.85	Genome fragment	14;14;0;11	r__Monodnaviria;k__Loebvirae;p__Hofneiviricota;c__Faserviricetes;o__Tubulavirales;f__Inoviridae;;	geNomad	d__Bacteria;p__Proteobacteria;c__Gammaproteobacteria;o__Pseudomonadales;f__Pseudomonadaceae;g__Pseudomonas;s__Pseudomonas aeruginosa	Isolate taxonomy	Inoviruses (10.1038/s41564-019-0510-x)	Isolate taxonomy	d__Bacteria;p__Proteobacteria;c__Gammaproteobacteria;o__Pseudomonadales;f__Pseudomonadaceae;g__Pseudomonas;s__Pseudomonas aeruginosa
IMGVR_UViG_2571042775_000001|2571042775|2571146601|4627682-4640331_5	34	96.97	33	0.970588	9e-22	IMGVR_UViG_2571042775_000001	2571042775	2571146601	4627682-4640331	Host-associated;Mammals: Human;Circulatory system;Blood	vOTU_00002144	12650	Provirus	0.9512	High-confidence	100	0	High-quality	13;13;0;11	r__Monodnaviria;k__Loebvirae;p__Hofneiviricota;c__Faserviricetes;o__Tubulavirales;f__Inoviridae;;	geNomad	d__Bacteria;p__Proteobacteria;c__Gammaproteobacteria;o__Pseudomonadales;f__Pseudomonadaceae;g__Pseudomonas;s__Pseudomonas aeruginosa	Isolate taxonomy	Inoviruses (10.1038/s41564-019-0510-x)	Isolate taxonomy	d__Bacteria;p__Proteobacteria;c__Gammaproteobacteria;o__Pseudomonadales;f__Pseudomonadaceae;g__Pseudomonas;s__Pseudomonas aeruginosa
IMGVR_UViG_2571042843_000001|2571042843|2571152417|219245-229858_14	34	96.97	33	0.970588	9e-22	IMGVR_UViG_2571042843_000001	2571042843	2571152417	219245-229858	Environmental;Unclassified;Unclassified;Unclassified	vOTU_00002146	10614	Provirus	0.9295	High-confidence	99.43	0	High-quality	16;16;0;10	r__Monodnaviria;k__Loebvirae;p__Hofneiviricota;c__Faserviricetes;o__Tubulavirales;f__Inoviridae;;	geNomad	d__Bacteria;p__Proteobacteria;c__Gammaproteobacteria;o__Pseudomonadales;f__Pseudomonadaceae;g__Pseudomonas;s__Pseudomonas aeruginosa	Isolate taxonomy	Inoviruses (10.1038/s41564-019-0510-x)	Isolate taxonomy	d__Bacteria;p__Proteobacteria;c__Gammaproteobacteria;o__Pseudomonadales;f__Pseudomonadaceae;g__Pseudomonas;s__Pseudomonas aeruginosa
IMGVR_UViG_2571042843_000002|2571042843|2571152426|1-11524_2	34	96.97	33	0.970588	9e-22	IMGVR_UViG_2571042843_000002	2571042843	2571152426	1-11524	Environmental;Unclassified;Unclassified;Unclassified	vOTU_00002147	11524	Provirus	0.9406	High-confidence	100	0	High-quality	14;14;0;9	r__Monodnaviria;k__Loebvirae;p__Hofneiviricota;c__Faserviricetes;o__Tubulavirales;;;	vOTU consensus	d__Bacteria;p__Proteobacteria;c__Gammaproteobacteria;o__Pseudomonadales;f__Pseudomonadaceae;g__Pseudomonas;s__Pseudomonas aeruginosa	Isolate taxonomy	Inoviruses (10.1038/s41564-019-0510-x)	Isolate taxonomy	d__Bacteria;p__Proteobacteria;c__Gammaproteobacteria;o__Pseudomonadales;f__Pseudomonadaceae;g__Pseudomonas;s__Pseudomonas aeruginosa
IMGVR_UViG_2574180050_000001|2574180050|2574208557|31422-41044_13	34	96.97	33	0.970588	9e-22	IMGVR_UViG_2574180050_000001	2574180050	2574208557	31422-41044	Host-associated;Human;Unclassified;Unclassified	vOTU_00000006	9623	Provirus	0.9687	High-confidence	90.15	0	High-quality	15;15;0;10	r__Monodnaviria;k__Loebvirae;p__Hofneiviricota;c__Faserviricetes;o__Tubulavirales;f__Inoviridae;;	geNomad	d__Bacteria;p__Proteobacteria;c__Gammaproteobacteria;o__Pseudomonadales;f__Pseudomonadaceae;g__Pseudomonas;s__Pseudomonas aeruginosa	Isolate taxonomy	Inoviruses (10.1038/s41564-019-0510-x)	Isolate taxonomy	d__Bacteria;p__Proteobacteria;c__Gammaproteobacteria;o__Pseudomonadales;f__Pseudomonadaceae;g__Pseudomonas;s__Pseudomonas aeruginosa
IMGVR_UViG_2574180126_000002|2574180126|2574212192|52841-59054_4	34	96.97	33	0.970588	9e-22	IMGVR_UViG_2574180126_000002	2574180126	2574212192	52841-59054	;;;	vOTU_00002162	6214	Provirus	0.9776	High-confidence	58.21	0	Genome fragment	7;7;0;5	r__Monodnaviria;k__Loebvirae;p__Hofneiviricota;c__Faserviricetes;o__Tubulavirales;f__Inoviridae;;	geNomad	d__Bacteria;p__Proteobacteria;c__Gammaproteobacteria;o__Pseudomonadales;f__Pseudomonadaceae;g__Pseudomonas;s__Pseudomonas aeruginosa	Isolate taxonomy	Inoviruses (10.1038/s41564-019-0510-x)	Isolate taxonomy	d__Bacteria;p__Proteobacteria;c__Gammaproteobacteria;o__Pseudomonadales;f__Pseudomonadaceae;g__Pseudomonas;s__Pseudomonas aeruginosa
IMGVR_UViG_2576861022_000001|2576861022|2576864507|52838-66562_4	34	96.97	33	0.970588	9e-22	IMGVR_UViG_2576861022_000001	2576861022	2576864507	52838-66562	;;;	vOTU_00002167	13725	Provirus	0.9494	High-confidence	100	0	High-quality	14;14;0;11	r__Monodnaviria;k__Loebvirae;p__Hofneiviricota;c__Faserviricetes;o__Tubulavirales;f__Inoviridae;;	geNomad	d__Bacteria;p__Proteobacteria;c__Gammaproteobacteria;o__Pseudomonadales;f__Pseudomonadaceae;g__Pseudomonas;s__Pseudomonas aeruginosa	Isolate taxonomy	Inoviruses (10.1038/s41564-019-0510-x)	Isolate taxonomy	d__Bacteria;p__Proteobacteria;c__Gammaproteobacteria;o__Pseudomonadales;f__Pseudomonadaceae;g__Pseudomonas;s__Pseudomonas aeruginosa
IMGVR_UViG_2579778733_000004|2579778733|2579808296|52865-62487_4	34	96.97	33	0.970588	9e-22	IMGVR_UViG_2579778733_000004	2579778733	2579808296	52865-62487	;;;	vOTU_00000006	9623	Provirus	0.9655	High-confidence	90.15	0	High-quality	15;15;0;10	r__Monodnaviria;k__Loebvirae;p__Hofneiviricota;c__Faserviricetes;o__Tubulavirales;f__Inoviridae;;	geNomad	d__Bacteria;p__Proteobacteria;c__Gammaproteobacteria;o__Pseudomonadales;f__Pseudomonadaceae;g__Pseudomonas;s__Pseudomonas aeruginosa	Isolate taxonomy	Inoviruses (10.1038/s41564-019-0510-x)	Isolate taxonomy	d__Bacteria;p__Proteobacteria;c__Gammaproteobacteria;o__Pseudomonadales;f__Pseudomonadaceae;g__Pseudomonas;s__Pseudomonas aeruginosa
IMGVR_UViG_2579778823_000003|2579778823|2579820969|54722-61816_2	34	96.97	33	0.970588	9e-22	IMGVR_UViG_2579778823_000003	2579778823	2579820969	54722-61816	Host-associated;Human;Unclassified;Unclassified	vOTU_00000184	7095	Provirus	0.9798	High-confidence	66.46	0	Genome fragment	11;11;0;7	r__Monodnaviria;k__Loebvirae;p__Hofneiviricota;c__Faserviricetes;o__Tubulavirales;f__Inoviridae;;	geNomad	d__Bacteria;p__Proteobacteria;c__Gammaproteobacteria;o__Pseudomonadales;f__Pseudomonadaceae;g__Pseudomonas;s__Pseudomonas aeruginosa	Isolate taxonomy	Inoviruses (10.1038/s41564-019-0510-x)	Isolate taxonomy	d__Bacteria;p__Proteobacteria;c__Gammaproteobacteria;o__Pseudomonadales;f__Pseudomonadaceae;g__Pseudomonas;s__Pseudomonas aeruginosa
IMGVR_UViG_2579778948_000001|2579778948|2579834077|954712-965894_5	34	96.97	33	0.970588	9e-22	IMGVR_UViG_2579778948_000001	2579778948	2579834077	954712-965894	Host-associated;Human;Unclassified;Unclassified	vOTU_00002201	11183	Provirus	0.9447	High-confidence	100	0	High-quality	15;15;0;10	r__Monodnaviria;k__Loebvirae;p__Hofneiviricota;c__Faserviricetes;o__Tubulavirales;f__Inoviridae;;	geNomad	d__Bacteria;p__Proteobacteria;c__Gammaproteobacteria;o__Pseudomonadales;f__Pseudomonadaceae;g__Pseudomonas;s__Pseudomonas aeruginosa	Isolate taxonomy	Inoviruses (10.1038/s41564-019-0510-x)	Isolate taxonomy	d__Bacteria;p__Proteobacteria;c__Gammaproteobacteria;o__Pseudomonadales;f__Pseudomonadaceae;g__Pseudomonas;s__Pseudomonas aeruginosa
IMGVR_UViG_2579779063_000002|2579779063|2579849324|80589-91648_3	34	96.97	33	0.970588	9e-22	IMGVR_UViG_2579779063_000002	2579779063	2579849324	80589-91648	Host-associated;Human;Unclassified;Unclassified	vOTU_00002119	11060	Provirus	0.9664	High-confidence	100	0	High-quality	15;15;0;10	r__Monodnaviria;k__Loebvirae;p__Hofneiviricota;c__Faserviricetes;o__Tubulavirales;f__Inoviridae;;	geNomad	d__Bacteria;p__Proteobacteria;c__Gammaproteobacteria;o__Pseudomonadales;f__Pseudomonadaceae;g__Pseudomonas;s__Pseudomonas aeruginosa	Isolate taxonomy	Inoviruses (10.1038/s41564-019-0510-x)	Isolate taxonomy	d__Bacteria;p__Proteobacteria;c__Gammaproteobacteria;o__Pseudomonadales;f__Pseudomonadaceae;g__Pseudomonas;s__Pseudomonas aeruginosa
IMGVR_UViG_2582580913_000001|2582580913|2582662065|52529-57318_4	34	96.97	33	0.970588	9e-22	IMGVR_UViG_2582580913_000001	2582580913	2582662065	52529-57318	;;;	vOTU_00000006	4790	Provirus	0.9763	High-confidence	44.87	0	Genome fragment	7;7;0;5	r__Monodnaviria;k__Loebvirae;p__Hofneiviricota;c__Faserviricetes;o__Tubulavirales;f__Inoviridae;;	geNomad	d__Bacteria;p__Proteobacteria;c__Gammaproteobacteria;o__Pseudomonadales;f__Pseudomonadaceae;g__Pseudomonas;s__Pseudomonas aeruginosa	Isolate taxonomy	Inoviruses (10.1038/s41564-019-0510-x)	Isolate taxonomy	d__Bacteria;p__Proteobacteria;c__Gammaproteobacteria;o__Pseudomonadales;f__Pseudomonadaceae;g__Pseudomonas;s__Pseudomonas aeruginosa
IMGVR_UViG_2582580978_000001|2582580978|2582676316|52917-60320_4	34	96.97	33	0.970588	9e-22	IMGVR_UViG_2582580978_000001	2582580978	2582676316	52917-60320	;;;	vOTU_00002162	7404	Provirus	0.9795	High-confidence	69.36	0	Genome fragment	11;11;0;8	r__Monodnaviria;k__Loebvirae;p__Hofneiviricota;c__Faserviricetes;o__Tubulavirales;f__Inoviridae;;	geNomad	d__Bacteria;p__Proteobacteria;c__Gammaproteobacteria;o__Pseudomonadales;f__Pseudomonadaceae;g__Pseudomonas;s__Pseudomonas aeruginosa	Isolate taxonomy	Inoviruses (10.1038/s41564-019-0510-x)	Isolate taxonomy	d__Bacteria;p__Proteobacteria;c__Gammaproteobacteria;o__Pseudomonadales;f__Pseudomonadaceae;g__Pseudomonas;s__Pseudomonas aeruginosa
IMGVR_UViG_2609460055_000001|2609460055|2609520300|24461-35228_13	34	96.97	33	0.970588	9e-22	IMGVR_UViG_2609460055_000001	2609460055	2609520300	24461-35228	Host-associated;Mammals: Human;Integumentary system;Skin	vOTU_00000160	10768	Provirus	0.9635	High-confidence	100	0	High-quality	12;12;0;10	r__Monodnaviria;k__Loebvirae;p__Hofneiviricota;c__Faserviricetes;o__Tubulavirales;f__Inoviridae;;	geNomad	d__Bacteria;p__Proteobacteria;c__Gammaproteobacteria;o__Pseudomonadales;f__Pseudomonadaceae;g__Pseudomonas;s__Pseudomonas aeruginosa	Isolate taxonomy	Inoviruses (10.1038/s41564-019-0510-x)	Isolate taxonomy	d__Bacteria;p__Proteobacteria;c__Gammaproteobacteria;o__Pseudomonadales;f__Pseudomonadaceae;g__Pseudomonas;s__Pseudomonas aeruginosa
IMGVR_UViG_2619619250_000001|2619619250|2619683863|3800-16253_17	34	96.97	33	0.970588	9e-22	IMGVR_UViG_2619619250_000001	2619619250	2619683863	3800-16253	;;;	vOTU_00002364	12454	Provirus	0.9338	High-confidence	100	0	High-quality	12;12;0;10	r__Monodnaviria;k__Loebvirae;p__Hofneiviricota;c__Faserviricetes;o__Tubulavirales;f__Inoviridae;;	geNomad	d__Bacteria;p__Proteobacteria;c__Gammaproteobacteria;o__Pseudomonadales;f__Pseudomonadaceae;g__Pseudomonas;s__Pseudomonas aeruginosa	Isolate taxonomy	Inoviruses (10.1038/s41564-019-0510-x)	Isolate taxonomy	d__Bacteria;p__Proteobacteria;c__Gammaproteobacteria;o__Pseudomonadales;f__Pseudomonadaceae;g__Pseudomonas;s__Pseudomonas aeruginosa
IMGVR_UViG_2619619278_000001|2619619278|2619687480|109277-117161_3	34	96.97	33	0.970588	9e-22	IMGVR_UViG_2619619278_000001	2619619278	2619687480	109277-117161	;;;	vOTU_00002383	7885	Provirus	0.9753	High-confidence	73.86	0	Genome fragment	11;11;0;10	r__Monodnaviria;k__Loebvirae;p__Hofneiviricota;c__Faserviricetes;o__Tubulavirales;f__Inoviridae;;	geNomad	d__Bacteria;p__Proteobacteria;c__Gammaproteobacteria;o__Pseudomonadales;f__Pseudomonadaceae;g__Pseudomonas;s__Pseudomonas aeruginosa	Isolate taxonomy	Inoviruses (10.1038/s41564-019-0510-x)	Isolate taxonomy	d__Bacteria;p__Proteobacteria;c__Gammaproteobacteria;o__Pseudomonadales;f__Pseudomonadaceae;g__Pseudomonas;s__Pseudomonas aeruginosa
IMGVR_UViG_2636416114_000001|2636416114|2636582218|2-7089_8	34	96.97	33	0.970588	9e-22	IMGVR_UViG_2636416114_000001	2636416114	2636582218	2-7089	;;;	vOTU_00001906	7088	Provirus	0.9759	High-confidence	66.4	0	Genome fragment	11;11;0;9	r__Monodnaviria;k__Loebvirae;p__Hofneiviricota;c__Faserviricetes;o__Tubulavirales;f__Inoviridae;;	geNomad	d__Bacteria;p__Proteobacteria;c__Gammaproteobacteria;o__Pseudomonadales;f__Pseudomonadaceae;g__Pseudomonas;s__Pseudomonas aeruginosa	Isolate taxonomy	Inoviruses (10.1038/s41564-019-0510-x)	Isolate taxonomy	d__Bacteria;p__Proteobacteria;c__Gammaproteobacteria;o__Pseudomonadales;f__Pseudomonadaceae;g__Pseudomonas;s__Pseudomonas aeruginosa
IMGVR_UViG_2645727558_000001|2645727558|2645735447|99038-111427_4	34	96.97	33	0.970588	9e-22	IMGVR_UViG_2645727558_000001	2645727558	2645735447	99038-111427	;;;	vOTU_00002545	12390	Provirus	0.9527	High-confidence	100	0	High-quality	16;16;0;9	r__Monodnaviria;k__Loebvirae;p__Hofneiviricota;c__Faserviricetes;o__Tubulavirales;f__Inoviridae;;	geNomad	d__Bacteria;p__Proteobacteria;c__Gammaproteobacteria;o__Pseudomonadales;f__Pseudomonadaceae;g__Pseudomonas;s__Pseudomonas aeruginosa_A	Isolate taxonomy	Inoviruses (10.1038/s41564-019-0510-x)	Isolate taxonomy	d__Bacteria;p__Proteobacteria;c__Gammaproteobacteria;o__Pseudomonadales;f__Pseudomonadaceae;g__Pseudomonas;s__Pseudomonas aeruginosa
IMGVR_UViG_2645727567_000001|2645727567|2645736531|5837542-5848160_14	34	96.97	33	0.970588	9e-22	IMGVR_UViG_2645727567_000001	2645727567	2645736531	5837542-5848160	;;;	vOTU_00002546	10619	Provirus	0.9698	High-confidence	99.48	0	High-quality	15;15;0;11	r__Monodnaviria;k__Loebvirae;p__Hofneiviricota;c__Faserviricetes;o__Tubulavirales;f__Inoviridae;;	geNomad	d__Bacteria;p__Proteobacteria;c__Gammaproteobacteria;o__Pseudomonadales;f__Pseudomonadaceae;g__Pseudomonas;s__Pseudomonas aeruginosa	Isolate taxonomy	Inoviruses (10.1038/s41564-019-0510-x)	Isolate taxonomy	d__Bacteria;p__Proteobacteria;c__Gammaproteobacteria;o__Pseudomonadales;f__Pseudomonadaceae;g__Pseudomonas;s__Pseudomonas aeruginosa
IMGVR_UViG_2645727675_000001|2645727675|2645743501|5309916-5325474_4	34	96.97	33	0.970588	9e-22	IMGVR_UViG_2645727675_000001	2645727675	2645743501	5309916-5325474	;;;	vOTU_00002551	15559	Provirus	0.9364	High-confidence	100	0	High-quality	18;18;0;11	r__Monodnaviria;k__Loebvirae;p__Hofneiviricota;c__Faserviricetes;o__Tubulavirales;f__Inoviridae;;	geNomad	d__Bacteria;p__Proteobacteria;c__Gammaproteobacteria;o__Pseudomonadales;f__Pseudomonadaceae;g__Pseudomonas;s__Pseudomonas aeruginosa	Isolate taxonomy	Inoviruses (10.1038/s41564-019-0510-x)	Isolate taxonomy	d__Bacteria;p__Proteobacteria;c__Gammaproteobacteria;o__Pseudomonadales;f__Pseudomonadaceae;g__Pseudomonas;s__Pseudomonas aeruginosa
IMGVR_UViG_2657245489_000001|2657245489|2657305963|107423-118534_5	34	96.97	33	0.970588	9e-22	IMGVR_UViG_2657245489_000001	2657245489	2657305963	107423-118534	;;;	vOTU_00002656	11112	Provirus	0.9574	High-confidence	100	0	High-quality	14;14;0;10	r__Monodnaviria;k__Loebvirae;p__Hofneiviricota;c__Faserviricetes;o__Tubulavirales;f__Inoviridae;;	geNomad	d__Bacteria;p__Proteobacteria;c__Gammaproteobacteria;o__Pseudomonadales;f__Pseudomonadaceae;g__Pseudomonas;s__Pseudomonas aeruginosa	Isolate taxonomy	Inoviruses (10.1038/s41564-019-0510-x)	Isolate taxonomy	d__Bacteria;p__Proteobacteria;c__Gammaproteobacteria;o__Pseudomonadales;f__Pseudomonadaceae;g__Pseudomonas;s__Pseudomonas aeruginosa
IMGVR_UViG_2671180397_000001|2671180397|2671221506|6341-10907_3	34	96.97	33	0.970588	9e-22	IMGVR_UViG_2671180397_000001	2671180397	2671221506	6341-10907	;;;	vOTU_00000006	4567	Provirus	0.9776	High-confidence	42.78	0	Genome fragment	6;6;0;5	r__Monodnaviria;k__Loebvirae;p__Hofneiviricota;c__Faserviricetes;o__Tubulavirales;f__Inoviridae;;	geNomad	d__Bacteria;p__Proteobacteria;c__Gammaproteobacteria;o__Pseudomonadales;f__Pseudomonadaceae;g__Pseudomonas;s__Pseudomonas aeruginosa	Isolate taxonomy	Inoviruses (10.1038/s41564-019-0510-x)	Isolate taxonomy	d__Bacteria;p__Proteobacteria;c__Gammaproteobacteria;o__Pseudomonadales;f__Pseudomonadaceae;g__Pseudomonas;s__Pseudomonas aeruginosa
IMGVR_UViG_2671180478_000001|2671180478|2671233438|2-4550_4	34	96.97	33	0.970588	9e-22	IMGVR_UViG_2671180478_000001	2671180478	2671233438	2-4550	;;;	vOTU_00000006	4549	Provirus	0.9762	High-confidence	42.61	0	Genome fragment	6;6;0;5	r__Monodnaviria;k__Loebvirae;p__Hofneiviricota;c__Faserviricetes;o__Tubulavirales;f__Inoviridae;;	geNomad	d__Bacteria;p__Proteobacteria;c__Gammaproteobacteria;o__Pseudomonadales;f__Pseudomonadaceae;g__Pseudomonas;s__Pseudomonas aeruginosa	Isolate taxonomy	Inoviruses (10.1038/s41564-019-0510-x)	Isolate taxonomy	d__Bacteria;p__Proteobacteria;c__Gammaproteobacteria;o__Pseudomonadales;f__Pseudomonadaceae;g__Pseudomonas;s__Pseudomonas aeruginosa
IMGVR_UViG_2671180811_000001|2671180811|2671279625|6355-10921_3	34	96.97	33	0.970588	9e-22	IMGVR_UViG_2671180811_000001	2671180811	2671279625	6355-10921	;;;	vOTU_00000006	4567	Provirus	0.9776	High-confidence	42.78	0	Genome fragment	6;6;0;5	r__Monodnaviria;k__Loebvirae;p__Hofneiviricota;c__Faserviricetes;o__Tubulavirales;f__Inoviridae;;	geNomad	d__Bacteria;p__Proteobacteria;c__Gammaproteobacteria;o__Pseudomonadales;f__Pseudomonadaceae;g__Pseudomonas;s__Pseudomonas aeruginosa	Isolate taxonomy	Inoviruses (10.1038/s41564-019-0510-x)	Isolate taxonomy	d__Bacteria;p__Proteobacteria;c__Gammaproteobacteria;o__Pseudomonadales;f__Pseudomonadaceae;g__Pseudomonas;s__Pseudomonas aeruginosa
IMGVR_UViG_2671180825_000001|2671180825|2671281761|107687-112253_3	34	96.97	33	0.970588	9e-22	IMGVR_UViG_2671180825_000001	2671180825	2671281761	107687-112253	;;;	vOTU_00000006	4567	Provirus	0.9776	High-confidence	42.78	0	Genome fragment	6;6;0;5	r__Monodnaviria;k__Loebvirae;p__Hofneiviricota;c__Faserviricetes;o__Tubulavirales;f__Inoviridae;;	geNomad	d__Bacteria;p__Proteobacteria;c__Gammaproteobacteria;o__Pseudomonadales;f__Pseudomonadaceae;g__Pseudomonas;s__Pseudomonas aeruginosa	Isolate taxonomy	Inoviruses (10.1038/s41564-019-0510-x)	Isolate taxonomy	d__Bacteria;p__Proteobacteria;c__Gammaproteobacteria;o__Pseudomonadales;f__Pseudomonadaceae;g__Pseudomonas;s__Pseudomonas aeruginosa
IMGVR_UViG_2671181021_000001|2671181021|2671305324|6350-12696_3	34	96.97	33	0.970588	9e-22	IMGVR_UViG_2671181021_000001	2671181021	2671305324	6350-12696	;;;	vOTU_00002364	6347	Provirus	0.98	High-confidence	59.46	0	Genome fragment	10;10;0;8	r__Monodnaviria;k__Loebvirae;p__Hofneiviricota;c__Faserviricetes;o__Tubulavirales;f__Inoviridae;;	geNomad	d__Bacteria;p__Proteobacteria;c__Gammaproteobacteria;o__Pseudomonadales;f__Pseudomonadaceae;g__Pseudomonas;s__Pseudomonas aeruginosa	Isolate taxonomy	Inoviruses (10.1038/s41564-019-0510-x)	Isolate taxonomy	d__Bacteria;p__Proteobacteria;c__Gammaproteobacteria;o__Pseudomonadales;f__Pseudomonadaceae;g__Pseudomonas;s__Pseudomonas aeruginosa
IMGVR_UViG_2675903353_000001|2675903353|2675963090|6350-10919_3	34	96.97	33	0.970588	9e-22	IMGVR_UViG_2675903353_000001	2675903353	2675963090	6350-10919	;;;	vOTU_00000006	4570	Provirus	0.9768	High-confidence	42.81	0	Genome fragment	6;6;0;5	r__Monodnaviria;k__Loebvirae;p__Hofneiviricota;c__Faserviricetes;o__Tubulavirales;f__Inoviridae;;	geNomad	d__Bacteria;p__Proteobacteria;c__Gammaproteobacteria;o__Pseudomonadales;f__Pseudomonadaceae;g__Pseudomonas;s__Pseudomonas aeruginosa	Isolate taxonomy	Inoviruses (10.1038/s41564-019-0510-x)	Isolate taxonomy	d__Bacteria;p__Proteobacteria;c__Gammaproteobacteria;o__Pseudomonadales;f__Pseudomonadaceae;g__Pseudomonas;s__Pseudomonas aeruginosa
IMGVR_UViG_2675903450_000001|2675903450|2675976370|10722-15225_3	34	96.97	33	0.970588	9e-22	IMGVR_UViG_2675903450_000001	2675903450	2675976370	10722-15225	;;;	vOTU_00000006	4504	Provirus	0.9762	High-confidence	42.19	0	Genome fragment	6;6;0;5	r__Monodnaviria;k__Loebvirae;p__Hofneiviricota;c__Faserviricetes;o__Tubulavirales;f__Inoviridae;;	geNomad	d__Bacteria;p__Proteobacteria;c__Gammaproteobacteria;o__Pseudomonadales;f__Pseudomonadaceae;g__Pseudomonas;s__Pseudomonas aeruginosa	Isolate taxonomy	Inoviruses (10.1038/s41564-019-0510-x)	Isolate taxonomy	d__Bacteria;p__Proteobacteria;c__Gammaproteobacteria;o__Pseudomonadales;f__Pseudomonadaceae;g__Pseudomonas;s__Pseudomonas aeruginosa
IMGVR_UViG_2681813358_000001|2681813358|2681891210|1-4633_4	34	96.97	33	0.970588	9e-22	IMGVR_UViG_2681813358_000001	2681813358	2681891210	1-4633	;;;	vOTU_00000006	4633	Provirus	0.9781	High-confidence	43.4	0	Genome fragment	6;6;0;5	r__Monodnaviria;k__Loebvirae;p__Hofneiviricota;c__Faserviricetes;o__Tubulavirales;f__Inoviridae;;	geNomad	d__Bacteria;p__Proteobacteria;c__Gammaproteobacteria;o__Pseudomonadales;f__Pseudomonadaceae;g__Pseudomonas;s__Pseudomonas aeruginosa	Isolate taxonomy	Inoviruses (10.1038/s41564-019-0510-x)	Isolate taxonomy	d__Bacteria;p__Proteobacteria;c__Gammaproteobacteria;o__Pseudomonadales;f__Pseudomonadaceae;g__Pseudomonas;s__Pseudomonas aeruginosa
IMGVR_UViG_2684622762_000001|2684622762|2684642380|912483-926479_4	34	96.97	33	0.970588	9e-22	IMGVR_UViG_2684622762_000001	2684622762	2684642380	912483-926479	;;;	vOTU_00002785	13997	Provirus	0.9397	High-confidence	100	0	High-quality	15;15;0;10	r__Monodnaviria;k__Loebvirae;p__Hofneiviricota;c__Faserviricetes;o__Tubulavirales;f__Inoviridae;;	geNomad	d__Bacteria;p__Proteobacteria;c__Gammaproteobacteria;o__Pseudomonadales;f__Pseudomonadaceae;g__Pseudomonas;s__Pseudomonas aeruginosa	Isolate taxonomy	Inoviruses (10.1038/s41564-019-0510-x)	Isolate taxonomy	d__Bacteria;p__Proteobacteria;c__Gammaproteobacteria;o__Pseudomonadales;f__Pseudomonadaceae;g__Pseudomonas;s__Pseudomonas aeruginosa
IMGVR_UViG_2684622810_000001|2684622810|2684649072|53723-60820_5	34	96.97	33	0.970588	9e-22	IMGVR_UViG_2684622810_000001	2684622810	2684649072	53723-60820	Host-associated;Human;Respiratory system;Sputum	vOTU_00002162	7098	Provirus	0.98	High-confidence	66.49	0	Genome fragment	11;11;0;8	r__Monodnaviria;k__Loebvirae;p__Hofneiviricota;c__Faserviricetes;o__Tubulavirales;f__Inoviridae;;	geNomad	d__Bacteria;p__Proteobacteria;c__Gammaproteobacteria;o__Pseudomonadales;f__Pseudomonadaceae;g__Pseudomonas;s__Pseudomonas aeruginosa	Isolate taxonomy	Inoviruses (10.1038/s41564-019-0510-x)	Isolate taxonomy	d__Bacteria;p__Proteobacteria;c__Gammaproteobacteria;o__Pseudomonadales;f__Pseudomonadaceae;g__Pseudomonas;s__Pseudomonas aeruginosa
IMGVR_UViG_2684623234_000001|2684623234|2684693395|5016267-5033935_12	34	96.97	33	0.970588	9e-22	IMGVR_UViG_2684623234_000001	2684623234	2684693395	5016267-5033935	;;;	vOTU_00002796	17669	Provirus	0.9322	High-confidence	100	0	High-quality	23;23;0;15	r__Monodnaviria;k__Loebvirae;p__Hofneiviricota;c__Faserviricetes;o__Tubulavirales;f__Inoviridae;;	NR (doi:10.5281/zenodo.6574914)	d__Bacteria;p__Proteobacteria;c__Gammaproteobacteria;o__Pseudomonadales;f__Pseudomonadaceae;g__Pseudomonas;s__Pseudomonas aeruginosa	Isolate taxonomy	Inoviruses (10.1038/s41564-019-0510-x)	Isolate taxonomy	d__Bacteria;p__Proteobacteria;c__Gammaproteobacteria;o__Pseudomonadales;f__Pseudomonadaceae;g__Pseudomonas;s__Pseudomonas aeruginosa
IMGVR_UViG_2687453104_000001|2687453104|2687453483|4751877-4763404_3	34	96.97	33	0.970588	9e-22	IMGVR_UViG_2687453104_000001	2687453104	2687453483	4751877-4763404	;;;	vOTU_00002619	11528	Provirus	0.9586	High-confidence	100	0	High-quality	16;16;0;11	r__Monodnaviria;k__Loebvirae;p__Hofneiviricota;c__Faserviricetes;o__Tubulavirales;f__Inoviridae;;	geNomad	d__Bacteria;p__Proteobacteria;c__Gammaproteobacteria;o__Pseudomonadales;f__Pseudomonadaceae;g__Pseudomonas;s__Pseudomonas aeruginosa	Isolate taxonomy	Inoviruses (10.1038/s41564-019-0510-x)	Isolate taxonomy	d__Bacteria;p__Proteobacteria;c__Gammaproteobacteria;o__Pseudomonadales;f__Pseudomonadaceae;g__Pseudomonas;s__Pseudomonas aeruginosa
IMGVR_UViG_2687453227_000003|2687453227|2687453686|5402771-5414501_3	34	96.97	33	0.970588	9e-22	IMGVR_UViG_2687453227_000003	2687453227	2687453686	5402771-5414501	;;;	vOTU_00002810	11731	Provirus	0.9556	High-confidence	100	0	High-quality	16;16;0;10	r__Monodnaviria;k__Loebvirae;p__Hofneiviricota;c__Faserviricetes;o__Tubulavirales;f__Inoviridae;;	geNomad	d__Bacteria;p__Proteobacteria;c__Gammaproteobacteria;o__Pseudomonadales;f__Pseudomonadaceae;g__Pseudomonas;s__Pseudomonas aeruginosa	Isolate taxonomy	Inoviruses (10.1038/s41564-019-0510-x)	Isolate taxonomy	d__Bacteria;p__Proteobacteria;c__Gammaproteobacteria;o__Pseudomonadales;f__Pseudomonadaceae;g__Pseudomonas;s__Pseudomonas aeruginosa
IMGVR_UViG_2687453536_000001|2687453536|2687454291|5263417-5274772_4	34	96.97	33	0.970588	9e-22	IMGVR_UViG_2687453536_000001	2687453536	2687454291	5263417-5274772	;;;	vOTU_00002126	11356	Provirus	0.9592	High-confidence	87.36	17.88	Genome fragment	15;15;0;11	r__Monodnaviria;k__Loebvirae;p__Hofneiviricota;c__Faserviricetes;o__Tubulavirales;f__Inoviridae;;	geNomad	d__Bacteria;p__Proteobacteria;c__Gammaproteobacteria;o__Pseudomonadales;f__Pseudomonadaceae;g__Pseudomonas;s__Pseudomonas aeruginosa	Isolate taxonomy	Inoviruses (10.1038/s41564-019-0510-x)	Isolate taxonomy	d__Bacteria;p__Proteobacteria;c__Gammaproteobacteria;o__Pseudomonadales;f__Pseudomonadaceae;g__Pseudomonas;s__Pseudomonas aeruginosa
IMGVR_UViG_2690316141_000001|2690316141|2690347788|81293-85895_3	34	96.97	33	0.970588	9e-22	IMGVR_UViG_2690316141_000001	2690316141	2690347788	81293-85895	;;;	vOTU_00000006	4603	Provirus	0.9761	High-confidence	43.12	0	Genome fragment	6;6;0;5	r__Monodnaviria;k__Loebvirae;p__Hofneiviricota;c__Faserviricetes;o__Tubulavirales;f__Inoviridae;;	geNomad	d__Bacteria;p__Proteobacteria;c__Gammaproteobacteria;o__Pseudomonadales;f__Pseudomonadaceae;g__Pseudomonas;s__Pseudomonas aeruginosa	Isolate taxonomy	Inoviruses (10.1038/s41564-019-0510-x)	Isolate taxonomy	d__Bacteria;p__Proteobacteria;c__Gammaproteobacteria;o__Pseudomonadales;f__Pseudomonadaceae;g__Pseudomonas;s__Pseudomonas aeruginosa
IMGVR_UViG_2690316209_000001|2690316209|2690357488|42116-46652_3	34	96.97	33	0.970588	9e-22	IMGVR_UViG_2690316209_000001	2690316209	2690357488	42116-46652	;;;	vOTU_00000006	4537	Provirus	0.9765	High-confidence	42.5	0	Genome fragment	6;6;0;5	r__Monodnaviria;k__Loebvirae;p__Hofneiviricota;c__Faserviricetes;o__Tubulavirales;f__Inoviridae;;	geNomad	d__Bacteria;p__Proteobacteria;c__Gammaproteobacteria;o__Pseudomonadales;f__Pseudomonadaceae;g__Pseudomonas;s__Pseudomonas aeruginosa	Isolate taxonomy	Inoviruses (10.1038/s41564-019-0510-x)	Isolate taxonomy	d__Bacteria;p__Proteobacteria;c__Gammaproteobacteria;o__Pseudomonadales;f__Pseudomonadaceae;g__Pseudomonas;s__Pseudomonas aeruginosa
IMGVR_UViG_2690316240_000001|2690316240|2690362652|6364-10930_3	34	96.97	33	0.970588	9e-22	IMGVR_UViG_2690316240_000001	2690316240	2690362652	6364-10930	;;;	vOTU_00000006	4567	Provirus	0.9776	High-confidence	42.78	0	Genome fragment	6;6;0;5	r__Monodnaviria;k__Loebvirae;p__Hofneiviricota;c__Faserviricetes;o__Tubulavirales;f__Inoviridae;;	geNomad	d__Bacteria;p__Proteobacteria;c__Gammaproteobacteria;o__Pseudomonadales;f__Pseudomonadaceae;g__Pseudomonas;s__Pseudomonas aeruginosa	Isolate taxonomy	Inoviruses (10.1038/s41564-019-0510-x)	Isolate taxonomy	d__Bacteria;p__Proteobacteria;c__Gammaproteobacteria;o__Pseudomonadales;f__Pseudomonadaceae;g__Pseudomonas;s__Pseudomonas aeruginosa
IMGVR_UViG_2690316242_000001|2690316242|2690362831|103-6179_8	34	96.97	33	0.970588	9e-22	IMGVR_UViG_2690316242_000001	2690316242	2690362831	103-6179	;;;	vOTU_00002364	6077	Provirus	0.9791	High-confidence	56.93	0	Genome fragment	10;10;0;9	r__Monodnaviria;k__Loebvirae;p__Hofneiviricota;c__Faserviricetes;o__Tubulavirales;f__Inoviridae;;	geNomad	d__Bacteria;p__Proteobacteria;c__Gammaproteobacteria;o__Pseudomonadales;f__Pseudomonadaceae;g__Pseudomonas;s__Pseudomonas aeruginosa	Isolate taxonomy	Inoviruses (10.1038/s41564-019-0510-x)	Isolate taxonomy	d__Bacteria;p__Proteobacteria;c__Gammaproteobacteria;o__Pseudomonadales;f__Pseudomonadaceae;g__Pseudomonas;s__Pseudomonas aeruginosa
IMGVR_UViG_2690316305_000001|2690316305|2690373384|4238-8804_3	34	96.97	33	0.970588	9e-22	IMGVR_UViG_2690316305_000001	2690316305	2690373384	4238-8804	;;;	vOTU_00000006	4567	Provirus	0.9776	High-confidence	42.78	0	Genome fragment	6;6;0;5	r__Monodnaviria;k__Loebvirae;p__Hofneiviricota;c__Faserviricetes;o__Tubulavirales;f__Inoviridae;;	geNomad	d__Bacteria;p__Proteobacteria;c__Gammaproteobacteria;o__Pseudomonadales;f__Pseudomonadaceae;g__Pseudomonas;s__Pseudomonas aeruginosa	Isolate taxonomy	Inoviruses (10.1038/s41564-019-0510-x)	Isolate taxonomy	d__Bacteria;p__Proteobacteria;c__Gammaproteobacteria;o__Pseudomonadales;f__Pseudomonadaceae;g__Pseudomonas;s__Pseudomonas aeruginosa
IMGVR_UViG_2690316310_000001|2690316310|2690374160|6350-10910_3	34	96.97	33	0.970588	9e-22	IMGVR_UViG_2690316310_000001	2690316310	2690374160	6350-10910	;;;	vOTU_00000006	4561	Provirus	0.9769	High-confidence	42.73	0	Genome fragment	6;6;0;5	r__Monodnaviria;k__Loebvirae;p__Hofneiviricota;c__Faserviricetes;o__Tubulavirales;f__Inoviridae;;	geNomad	d__Bacteria;p__Proteobacteria;c__Gammaproteobacteria;o__Pseudomonadales;f__Pseudomonadaceae;g__Pseudomonas;s__Pseudomonas aeruginosa	Isolate taxonomy	Inoviruses (10.1038/s41564-019-0510-x)	Isolate taxonomy	d__Bacteria;p__Proteobacteria;c__Gammaproteobacteria;o__Pseudomonadales;f__Pseudomonadaceae;g__Pseudomonas;s__Pseudomonas aeruginosa
IMGVR_UViG_2693429537_000001|2693429537|2693434010|1-4558_4	34	96.97	33	0.970588	9e-22	IMGVR_UViG_2693429537_000001	2693429537	2693434010	1-4558	;;;	vOTU_00000006	4558	Provirus	0.977	High-confidence	42.7	0	Genome fragment	6;6;0;5	r__Monodnaviria;k__Loebvirae;p__Hofneiviricota;c__Faserviricetes;o__Tubulavirales;f__Inoviridae;;	geNomad	d__Bacteria;p__Proteobacteria;c__Gammaproteobacteria;o__Pseudomonadales;f__Pseudomonadaceae;g__Pseudomonas;s__Pseudomonas aeruginosa	Isolate taxonomy	Inoviruses (10.1038/s41564-019-0510-x)	Isolate taxonomy	d__Bacteria;p__Proteobacteria;c__Gammaproteobacteria;o__Pseudomonadales;f__Pseudomonadaceae;g__Pseudomonas;s__Pseudomonas aeruginosa
IMGVR_UViG_2693429616_000001|2693429616|2693446903|6354-10905_3	34	96.97	33	0.970588	9e-22	IMGVR_UViG_2693429616_000001	2693429616	2693446903	6354-10905	;;;	vOTU_00000006	4552	Provirus	0.9772	High-confidence	42.64	0	Genome fragment	6;6;0;5	r__Monodnaviria;k__Loebvirae;p__Hofneiviricota;c__Faserviricetes;o__Tubulavirales;f__Inoviridae;;	geNomad	d__Bacteria;p__Proteobacteria;c__Gammaproteobacteria;o__Pseudomonadales;f__Pseudomonadaceae;g__Pseudomonas;s__Pseudomonas aeruginosa	Isolate taxonomy	Inoviruses (10.1038/s41564-019-0510-x)	Isolate taxonomy	d__Bacteria;p__Proteobacteria;c__Gammaproteobacteria;o__Pseudomonadales;f__Pseudomonadaceae;g__Pseudomonas;s__Pseudomonas aeruginosa
IMGVR_UViG_2693429626_000001|2693429626|2693448856|6350-12654_3	34	96.97	33	0.970588	9e-22	IMGVR_UViG_2693429626_000001	2693429626	2693448856	6350-12654	;;;	vOTU_00002364	6305	Provirus	0.9801	High-confidence	59.06	0	Genome fragment	10;10;0;8	r__Monodnaviria;k__Loebvirae;p__Hofneiviricota;c__Faserviricetes;o__Tubulavirales;f__Inoviridae;;	geNomad	d__Bacteria;p__Proteobacteria;c__Gammaproteobacteria;o__Pseudomonadales;f__Pseudomonadaceae;g__Pseudomonas;s__Pseudomonas aeruginosa	Isolate taxonomy	Inoviruses (10.1038/s41564-019-0510-x)	Isolate taxonomy	d__Bacteria;p__Proteobacteria;c__Gammaproteobacteria;o__Pseudomonadales;f__Pseudomonadaceae;g__Pseudomonas;s__Pseudomonas aeruginosa
IMGVR_UViG_2693429671_000001|2693429671|2693458035|5058-9576_3	34	96.97	33	0.970588	9e-22	IMGVR_UViG_2693429671_000001	2693429671	2693458035	5058-9576	;;;	vOTU_00000006	4519	Provirus	0.9762	High-confidence	42.33	0	Genome fragment	6;6;0;5	r__Monodnaviria;k__Loebvirae;p__Hofneiviricota;c__Faserviricetes;o__Tubulavirales;f__Inoviridae;;	geNomad	d__Bacteria;p__Proteobacteria;c__Gammaproteobacteria;o__Pseudomonadales;f__Pseudomonadaceae;g__Pseudomonas;s__Pseudomonas aeruginosa	Isolate taxonomy	Inoviruses (10.1038/s41564-019-0510-x)	Isolate taxonomy	d__Bacteria;p__Proteobacteria;c__Gammaproteobacteria;o__Pseudomonadales;f__Pseudomonadaceae;g__Pseudomonas;s__Pseudomonas aeruginosa
IMGVR_UViG_2693429724_000001|2693429724|2693465385|90641-96948_3	34	96.97	33	0.970588	9e-22	IMGVR_UViG_2693429724_000001	2693429724	2693465385	90641-96948	;;;	vOTU_00002364	6308	Provirus	0.98	High-confidence	59.09	0	Genome fragment	10;10;0;8	r__Monodnaviria;k__Loebvirae;p__Hofneiviricota;c__Faserviricetes;o__Tubulavirales;f__Inoviridae;;	geNomad	d__Bacteria;p__Proteobacteria;c__Gammaproteobacteria;o__Pseudomonadales;f__Pseudomonadaceae;g__Pseudomonas;s__Pseudomonas aeruginosa	Isolate taxonomy	Inoviruses (10.1038/s41564-019-0510-x)	Isolate taxonomy	d__Bacteria;p__Proteobacteria;c__Gammaproteobacteria;o__Pseudomonadales;f__Pseudomonadaceae;g__Pseudomonas;s__Pseudomonas aeruginosa
IMGVR_UViG_2695420452_000001|2695420452|2695432994|81292-85864_3	34	96.97	33	0.970588	9e-22	IMGVR_UViG_2695420452_000001	2695420452	2695432994	81292-85864	;;;	vOTU_00000006	4573	Provirus	0.9769	High-confidence	42.84	0	Genome fragment	6;6;0;5	r__Monodnaviria;k__Loebvirae;p__Hofneiviricota;c__Faserviricetes;o__Tubulavirales;f__Inoviridae;;	geNomad	d__Bacteria;p__Proteobacteria;c__Gammaproteobacteria;o__Pseudomonadales;f__Pseudomonadaceae;g__Pseudomonas;s__Pseudomonas aeruginosa	Isolate taxonomy	Inoviruses (10.1038/s41564-019-0510-x)	Isolate taxonomy	d__Bacteria;p__Proteobacteria;c__Gammaproteobacteria;o__Pseudomonadales;f__Pseudomonadaceae;g__Pseudomonas;s__Pseudomonas aeruginosa
IMGVR_UViG_2695420461_000001|2695420461|2695434642|6359-10919_3	34	96.97	33	0.970588	9e-22	IMGVR_UViG_2695420461_000001	2695420461	2695434642	6359-10919	;;;	vOTU_00000006	4561	Provirus	0.9769	High-confidence	42.73	0	Genome fragment	6;6;0;5	r__Monodnaviria;k__Loebvirae;p__Hofneiviricota;c__Faserviricetes;o__Tubulavirales;f__Inoviridae;;	geNomad	d__Bacteria;p__Proteobacteria;c__Gammaproteobacteria;o__Pseudomonadales;f__Pseudomonadaceae;g__Pseudomonas;s__Pseudomonas aeruginosa	Isolate taxonomy	Inoviruses (10.1038/s41564-019-0510-x)	Isolate taxonomy	d__Bacteria;p__Proteobacteria;c__Gammaproteobacteria;o__Pseudomonadales;f__Pseudomonadaceae;g__Pseudomonas;s__Pseudomonas aeruginosa
IMGVR_UViG_2695420518_000001|2695420518|2695441880|5060-9644_3	34	96.97	33	0.970588	9e-22	IMGVR_UViG_2695420518_000001	2695420518	2695441880	5060-9644	;;;	vOTU_00000006	4585	Provirus	0.977	High-confidence	42.95	0	Genome fragment	6;6;0;5	r__Monodnaviria;k__Loebvirae;p__Hofneiviricota;c__Faserviricetes;o__Tubulavirales;f__Inoviridae;;	geNomad	d__Bacteria;p__Proteobacteria;c__Gammaproteobacteria;o__Pseudomonadales;f__Pseudomonadaceae;g__Pseudomonas;s__Pseudomonas aeruginosa	Isolate taxonomy	Inoviruses (10.1038/s41564-019-0510-x)	Isolate taxonomy	d__Bacteria;p__Proteobacteria;c__Gammaproteobacteria;o__Pseudomonadales;f__Pseudomonadaceae;g__Pseudomonas;s__Pseudomonas aeruginosa
IMGVR_UViG_2695420590_000001|2695420590|2695451050|6252-10785_3	34	96.97	33	0.970588	9e-22	IMGVR_UViG_2695420590_000001	2695420590	2695451050	6252-10785	;;;	vOTU_00000006	4534	Provirus	0.9766	High-confidence	42.47	0	Genome fragment	6;6;0;5	r__Monodnaviria;k__Loebvirae;p__Hofneiviricota;c__Faserviricetes;o__Tubulavirales;f__Inoviridae;;	geNomad	d__Bacteria;p__Proteobacteria;c__Gammaproteobacteria;o__Pseudomonadales;f__Pseudomonadaceae;g__Pseudomonas;s__Pseudomonas aeruginosa	Isolate taxonomy	Inoviruses (10.1038/s41564-019-0510-x)	Isolate taxonomy	d__Bacteria;p__Proteobacteria;c__Gammaproteobacteria;o__Pseudomonadales;f__Pseudomonadaceae;g__Pseudomonas;s__Pseudomonas aeruginosa
IMGVR_UViG_2695420633_000001|2695420633|2695458145|90398-95009_3	34	96.97	33	0.970588	9e-22	IMGVR_UViG_2695420633_000001	2695420633	2695458145	90398-95009	;;;	vOTU_00000006	4612	Provirus	0.9778	High-confidence	43.2	0	Genome fragment	6;6;0;5	r__Monodnaviria;k__Loebvirae;p__Hofneiviricota;c__Faserviricetes;o__Tubulavirales;f__Inoviridae;;	geNomad	d__Bacteria;p__Proteobacteria;c__Gammaproteobacteria;o__Pseudomonadales;f__Pseudomonadaceae;g__Pseudomonas;s__Pseudomonas aeruginosa	Isolate taxonomy	Inoviruses (10.1038/s41564-019-0510-x)	Isolate taxonomy	d__Bacteria;p__Proteobacteria;c__Gammaproteobacteria;o__Pseudomonadales;f__Pseudomonadaceae;g__Pseudomonas;s__Pseudomonas aeruginosa
IMGVR_UViG_2695420673_000001|2695420673|2695464401|3373-7960_3	34	96.97	33	0.970588	9e-22	IMGVR_UViG_2695420673_000001	2695420673	2695464401	3373-7960	;;;	vOTU_00000006	4588	Provirus	0.9767	High-confidence	42.98	0	Genome fragment	6;6;0;5	r__Monodnaviria;k__Loebvirae;p__Hofneiviricota;c__Faserviricetes;o__Tubulavirales;f__Inoviridae;;	geNomad	d__Bacteria;p__Proteobacteria;c__Gammaproteobacteria;o__Pseudomonadales;f__Pseudomonadaceae;g__Pseudomonas;s__Pseudomonas aeruginosa	Isolate taxonomy	Inoviruses (10.1038/s41564-019-0510-x)	Isolate taxonomy	d__Bacteria;p__Proteobacteria;c__Gammaproteobacteria;o__Pseudomonadales;f__Pseudomonadaceae;g__Pseudomonas;s__Pseudomonas aeruginosa
IMGVR_UViG_2695420706_000001|2695420706|2695470868|81292-85858_3	34	96.97	33	0.970588	9e-22	IMGVR_UViG_2695420706_000001	2695420706	2695470868	81292-85858	;;;	vOTU_00000006	4567	Provirus	0.9776	High-confidence	42.78	0	Genome fragment	6;6;0;5	r__Monodnaviria;k__Loebvirae;p__Hofneiviricota;c__Faserviricetes;o__Tubulavirales;f__Inoviridae;;	geNomad	d__Bacteria;p__Proteobacteria;c__Gammaproteobacteria;o__Pseudomonadales;f__Pseudomonadaceae;g__Pseudomonas;s__Pseudomonas aeruginosa	Isolate taxonomy	Inoviruses (10.1038/s41564-019-0510-x)	Isolate taxonomy	d__Bacteria;p__Proteobacteria;c__Gammaproteobacteria;o__Pseudomonadales;f__Pseudomonadaceae;g__Pseudomonas;s__Pseudomonas aeruginosa
IMGVR_UViG_2695420853_000001|2695420853|2695490243|6343-10900_3	34	96.97	33	0.970588	9e-22	IMGVR_UViG_2695420853_000001	2695420853	2695490243	6343-10900	;;;	vOTU_00000006	4558	Provirus	0.9773	High-confidence	42.7	0	Genome fragment	6;6;0;5	r__Monodnaviria;k__Loebvirae;p__Hofneiviricota;c__Faserviricetes;o__Tubulavirales;f__Inoviridae;;	geNomad	d__Bacteria;p__Proteobacteria;c__Gammaproteobacteria;o__Pseudomonadales;f__Pseudomonadaceae;g__Pseudomonas;s__Pseudomonas aeruginosa	Isolate taxonomy	Inoviruses (10.1038/s41564-019-0510-x)	Isolate taxonomy	d__Bacteria;p__Proteobacteria;c__Gammaproteobacteria;o__Pseudomonadales;f__Pseudomonadaceae;g__Pseudomonas;s__Pseudomonas aeruginosa
IMGVR_UViG_2695420867_000001|2695420867|2695491917|81292-85873_3	34	96.97	33	0.970588	9e-22	IMGVR_UViG_2695420867_000001	2695420867	2695491917	81292-85873	;;;	vOTU_00000006	4582	Provirus	0.9775	High-confidence	42.92	0	Genome fragment	6;6;0;5	r__Monodnaviria;k__Loebvirae;p__Hofneiviricota;c__Faserviricetes;o__Tubulavirales;f__Inoviridae;;	geNomad	d__Bacteria;p__Proteobacteria;c__Gammaproteobacteria;o__Pseudomonadales;f__Pseudomonadaceae;g__Pseudomonas;s__Pseudomonas aeruginosa	Isolate taxonomy	Inoviruses (10.1038/s41564-019-0510-x)	Isolate taxonomy	d__Bacteria;p__Proteobacteria;c__Gammaproteobacteria;o__Pseudomonadales;f__Pseudomonadaceae;g__Pseudomonas;s__Pseudomonas aeruginosa
IMGVR_UViG_2695420909_000001|2695420909|2695497443|5067-9540_3	34	96.97	33	0.970588	9e-22	IMGVR_UViG_2695420909_000001	2695420909	2695497443	5067-9540	;;;	vOTU_00000006	4474	Provirus	0.977	High-confidence	41.91	0	Genome fragment	6;6;0;5	r__Monodnaviria;k__Loebvirae;p__Hofneiviricota;c__Faserviricetes;o__Tubulavirales;f__Inoviridae;;	geNomad	d__Bacteria;p__Proteobacteria;c__Gammaproteobacteria;o__Pseudomonadales;f__Pseudomonadaceae;g__Pseudomonas;s__Pseudomonas aeruginosa	Isolate taxonomy	Inoviruses (10.1038/s41564-019-0510-x)	Isolate taxonomy	d__Bacteria;p__Proteobacteria;c__Gammaproteobacteria;o__Pseudomonadales;f__Pseudomonadaceae;g__Pseudomonas;s__Pseudomonas aeruginosa
IMGVR_UViG_2698536356_000001|2698536356|2698542260|90641-95207_3	34	96.97	33	0.970588	9e-22	IMGVR_UViG_2698536356_000001	2698536356	2698542260	90641-95207	;;;	vOTU_00000006	4567	Provirus	0.9773	High-confidence	42.78	0	Genome fragment	6;6;0;5	r__Monodnaviria;k__Loebvirae;p__Hofneiviricota;c__Faserviricetes;o__Tubulavirales;f__Inoviridae;;	geNomad	d__Bacteria;p__Proteobacteria;c__Gammaproteobacteria;o__Pseudomonadales;f__Pseudomonadaceae;g__Pseudomonas;s__Pseudomonas aeruginosa	Isolate taxonomy	Inoviruses (10.1038/s41564-019-0510-x)	Isolate taxonomy	d__Bacteria;p__Proteobacteria;c__Gammaproteobacteria;o__Pseudomonadales;f__Pseudomonadaceae;g__Pseudomonas;s__Pseudomonas aeruginosa
IMGVR_UViG_2698536405_000001|2698536405|2698548402|1-4549_4	34	96.97	33	0.970588	9e-22	IMGVR_UViG_2698536405_000001	2698536405	2698548402	1-4549	;;;	vOTU_00000006	4549	Provirus	0.9762	High-confidence	42.61	0	Genome fragment	6;6;0;5	r__Monodnaviria;k__Loebvirae;p__Hofneiviricota;c__Faserviricetes;o__Tubulavirales;f__Inoviridae;;	geNomad	d__Bacteria;p__Proteobacteria;c__Gammaproteobacteria;o__Pseudomonadales;f__Pseudomonadaceae;g__Pseudomonas;s__Pseudomonas aeruginosa	Isolate taxonomy	Inoviruses (10.1038/s41564-019-0510-x)	Isolate taxonomy	d__Bacteria;p__Proteobacteria;c__Gammaproteobacteria;o__Pseudomonadales;f__Pseudomonadaceae;g__Pseudomonas;s__Pseudomonas aeruginosa
IMGVR_UViG_2698536412_000001|2698536412|2698549468|90398-100233_3	34	96.97	33	0.970588	9e-22	IMGVR_UViG_2698536412_000001	2698536412	2698549468	90398-100233	;;;	vOTU_00000006	9836	Provirus	0.9609	High-confidence	92.14	0	High-quality	12;12;0;10	r__Monodnaviria;k__Loebvirae;p__Hofneiviricota;c__Faserviricetes;o__Tubulavirales;f__Inoviridae;;	geNomad	d__Bacteria;p__Proteobacteria;c__Gammaproteobacteria;o__Pseudomonadales;f__Pseudomonadaceae;g__Pseudomonas;s__Pseudomonas aeruginosa	Isolate taxonomy	Inoviruses (10.1038/s41564-019-0510-x)	Isolate taxonomy	d__Bacteria;p__Proteobacteria;c__Gammaproteobacteria;o__Pseudomonadales;f__Pseudomonadaceae;g__Pseudomonas;s__Pseudomonas aeruginosa
IMGVR_UViG_2700989438_000001|2700989438|2701060437|1-11683_14	34	96.97	33	0.970588	9e-22	IMGVR_UViG_2700989438_000001	2700989438	2701060437	1-11683	;;;	vOTU_00002859	11683	Provirus	0.9509	High-confidence	100	0	High-quality	14;14;0;9	r__Monodnaviria;k__Loebvirae;p__Hofneiviricota;c__Faserviricetes;o__Tubulavirales;f__Inoviridae;;	geNomad	d__Bacteria;p__Proteobacteria;c__Gammaproteobacteria;o__Pseudomonadales;f__Pseudomonadaceae;g__Pseudomonas;s__Pseudomonas aeruginosa	Isolate taxonomy	Inoviruses (10.1038/s41564-019-0510-x)	Isolate taxonomy	d__Bacteria;p__Proteobacteria;c__Gammaproteobacteria;o__Pseudomonadales;f__Pseudomonadaceae;g__Pseudomonas;s__Pseudomonas aeruginosa
IMGVR_UViG_2718218406_000001|2718218406|2718229172|4564385-4576089_3	34	96.97	33	0.970588	9e-22	IMGVR_UViG_2718218406_000001	2718218406	2718229172	4564385-4576089	Host-associated;Mammals;Unclassified;Unclassified	vOTU_00002931	11705	Provirus	0.9564	High-confidence	100	0	High-quality	15;15;0;10	r__Monodnaviria;k__Loebvirae;p__Hofneiviricota;c__Faserviricetes;o__Tubulavirales;f__Inoviridae;;	geNomad	d__Bacteria;p__Proteobacteria;c__Gammaproteobacteria;o__Pseudomonadales;f__Pseudomonadaceae;g__Pseudomonas;s__Pseudomonas aeruginosa	Isolate taxonomy	Inoviruses (10.1038/s41564-019-0510-x)	Isolate taxonomy	d__Bacteria;p__Proteobacteria;c__Gammaproteobacteria;o__Pseudomonadales;f__Pseudomonadaceae;g__Pseudomonas;s__Pseudomonas aeruginosa
IMGVR_UViG_2718218424_000001|2718218424|2718229213|4564382-4576911_3	34	96.97	33	0.970588	9e-22	IMGVR_UViG_2718218424_000001	2718218424	2718229213	4564382-4576911	Host-associated;Mammals;Unclassified;Unclassified	vOTU_00002931	12530	Provirus	0.9574	High-confidence	100	0	High-quality	16;16;0;10	r__Monodnaviria;k__Loebvirae;p__Hofneiviricota;c__Faserviricetes;o__Tubulavirales;f__Inoviridae;;	geNomad	d__Bacteria;p__Proteobacteria;c__Gammaproteobacteria;o__Pseudomonadales;f__Pseudomonadaceae;g__Pseudomonas;s__Pseudomonas aeruginosa	Isolate taxonomy	Inoviruses (10.1038/s41564-019-0510-x)	Isolate taxonomy	d__Bacteria;p__Proteobacteria;c__Gammaproteobacteria;o__Pseudomonadales;f__Pseudomonadaceae;g__Pseudomonas;s__Pseudomonas aeruginosa
IMGVR_UViG_2721755589_000001|2721755589|2721801104|1359700-1372229_17	34	96.97	33	0.970588	9e-22	IMGVR_UViG_2721755589_000001	2721755589	2721801104	1359700-1372229	;;;	vOTU_00002931	12530	Provirus	0.9415	High-confidence	100	0	High-quality	16;16;0;10	r__Monodnaviria;k__Loebvirae;p__Hofneiviricota;c__Faserviricetes;o__Tubulavirales;f__Inoviridae;;	geNomad	d__Bacteria;p__Proteobacteria;c__Gammaproteobacteria;o__Pseudomonadales;f__Pseudomonadaceae;g__Pseudomonas;s__Pseudomonas aeruginosa	Isolate taxonomy	Inoviruses (10.1038/s41564-019-0510-x)	Isolate taxonomy	d__Bacteria;p__Proteobacteria;c__Gammaproteobacteria;o__Pseudomonadales;f__Pseudomonadaceae;g__Pseudomonas;s__Pseudomonas aeruginosa
IMGVR_UViG_2721755595_000002|2721755595|2721801110|5158419-5173939_6	34	96.97	33	0.970588	9e-22	IMGVR_UViG_2721755595_000002	2721755595	2721801110	5158419-5173939	Engineered;Wastewater;Unclassified;Unclassified	vOTU_00002149	15521	Provirus	0.9456	High-confidence	100	0	High-quality	21;21;0;14	r__Monodnaviria;k__Loebvirae;p__Hofneiviricota;c__Faserviricetes;o__Tubulavirales;f__Inoviridae;;	geNomad	d__Bacteria;p__Proteobacteria;c__Gammaproteobacteria;o__Pseudomonadales;f__Pseudomonadaceae;g__Pseudomonas;s__Pseudomonas aeruginosa	Isolate taxonomy	Inoviruses (10.1038/s41564-019-0510-x)	Isolate taxonomy	d__Bacteria;p__Proteobacteria;c__Gammaproteobacteria;o__Pseudomonadales;f__Pseudomonadaceae;g__Pseudomonas;s__Pseudomonas aeruginosa
IMGVR_UViG_2724679068_000002|2724679068|2724701581|58519-69210_16	34	96.97	33	0.970588	9e-22	IMGVR_UViG_2724679068_000002	2724679068	2724701581	58519-69210	;;;	vOTU_00002952	10692	Provirus	0.9481	High-confidence	100	0	High-quality	16;16;0;10	r__Monodnaviria;k__Loebvirae;p__Hofneiviricota;c__Faserviricetes;o__Tubulavirales;f__Inoviridae;;	geNomad	d__Bacteria;p__Proteobacteria;c__Gammaproteobacteria;o__Pseudomonadales;f__Pseudomonadaceae;g__Pseudomonas;s__Pseudomonas aeruginosa	Isolate taxonomy	Inoviruses (10.1038/s41564-019-0510-x)	Isolate taxonomy	d__Bacteria;p__Proteobacteria;c__Gammaproteobacteria;o__Pseudomonadales;f__Pseudomonadaceae;g__Pseudomonas;s__Pseudomonas aeruginosa
IMGVR_UViG_2724679180_000001|2724679180|2724716134|57646-70288_16	34	96.97	33	0.970588	9e-22	IMGVR_UViG_2724679180_000001	2724679180	2724716134	57646-70288	;;;	vOTU_00002144	12643	Provirus	0.9582	High-confidence	100	0	High-quality	18;18;0;13	r__Monodnaviria;k__Loebvirae;p__Hofneiviricota;c__Faserviricetes;o__Tubulavirales;f__Inoviridae;;	geNomad	d__Bacteria;p__Proteobacteria;c__Gammaproteobacteria;o__Pseudomonadales;f__Pseudomonadaceae;g__Pseudomonas;s__Pseudomonas aeruginosa	Isolate taxonomy	Inoviruses (10.1038/s41564-019-0510-x)	Isolate taxonomy	d__Bacteria;p__Proteobacteria;c__Gammaproteobacteria;o__Pseudomonadales;f__Pseudomonadaceae;g__Pseudomonas;s__Pseudomonas aeruginosa
IMGVR_UViG_2728369079_000002|2728369079|2728393618|545428-555399_3	34	96.97	33	0.970588	9e-22	IMGVR_UViG_2728369079_000002	2728369079	2728393618	545428-555399	;;;	vOTU_00002970	9972	Provirus	0.9648	High-confidence	93.41	0	High-quality	14;14;0;10	r__Monodnaviria;k__Loebvirae;p__Hofneiviricota;c__Faserviricetes;o__Tubulavirales;f__Inoviridae;;	geNomad	d__Bacteria;p__Proteobacteria;c__Gammaproteobacteria;o__Pseudomonadales;f__Pseudomonadaceae;g__Pseudomonas;s__Pseudomonas aeruginosa	Isolate taxonomy	Inoviruses (10.1038/s41564-019-0510-x)	Isolate taxonomy	d__Bacteria;p__Proteobacteria;c__Gammaproteobacteria;o__Pseudomonadales;f__Pseudomonadaceae;g__Pseudomonas;s__Pseudomonas aeruginosa
IMGVR_UViG_2734482396_000001|2734482396|2734634275|58750-72712_14	34	96.97	33	0.970588	9e-22	IMGVR_UViG_2734482396_000001	2734482396	2734634275	58750-72712	;;;	vOTU_00002785	13963	Provirus	0.9529	High-confidence	100	0	High-quality	15;15;0;10	r__Monodnaviria;k__Loebvirae;p__Hofneiviricota;c__Faserviricetes;o__Tubulavirales;f__Inoviridae;;	geNomad	d__Bacteria;p__Proteobacteria;c__Gammaproteobacteria;o__Pseudomonadales;f__Pseudomonadaceae;g__Pseudomonas;s__Pseudomonas aeruginosa	Isolate taxonomy	Inoviruses (10.1038/s41564-019-0510-x)	Isolate taxonomy	d__Bacteria;p__Proteobacteria;c__Gammaproteobacteria;o__Pseudomonadales;f__Pseudomonadaceae;g__Pseudomonas;s__Pseudomonas aeruginosa
IMGVR_UViG_2734482397_000002|2734482397|2734634342|62-6366_6	34	96.97	33	0.970588	9e-22	IMGVR_UViG_2734482397_000002	2734482397	2734634342	62-6366	;;;	vOTU_00001928	6305	Provirus	0.9793	High-confidence	59.06	0	Genome fragment	9;9;0;7	r__Monodnaviria;k__Loebvirae;p__Hofneiviricota;c__Faserviricetes;o__Tubulavirales;f__Inoviridae;;	geNomad	d__Bacteria;p__Proteobacteria;c__Gammaproteobacteria;o__Pseudomonadales;f__Pseudomonadaceae;g__Pseudomonas;s__Pseudomonas aeruginosa	Isolate taxonomy	Inoviruses (10.1038/s41564-019-0510-x)	Isolate taxonomy	d__Bacteria;p__Proteobacteria;c__Gammaproteobacteria;o__Pseudomonadales;f__Pseudomonadaceae;g__Pseudomonas;s__Pseudomonas aeruginosa
IMGVR_UViG_2734482402_000001|2734482402|2734634970|74-7156_7	34	96.97	33	0.970588	9e-22	IMGVR_UViG_2734482402_000001	2734482402	2734634970	74-7156	;;;	vOTU_00002198	7083	Provirus	0.9754	High-confidence	57.64	13.13	Genome fragment	10;10;0;7	r__Monodnaviria;k__Loebvirae;p__Hofneiviricota;c__Faserviricetes;o__Tubulavirales;f__Inoviridae;;	geNomad	d__Bacteria;p__Proteobacteria;c__Gammaproteobacteria;o__Pseudomonadales;f__Pseudomonadaceae;g__Pseudomonas;s__Pseudomonas aeruginosa	Isolate taxonomy	Inoviruses (10.1038/s41564-019-0510-x)	Isolate taxonomy	d__Bacteria;p__Proteobacteria;c__Gammaproteobacteria;o__Pseudomonadales;f__Pseudomonadaceae;g__Pseudomonas;s__Pseudomonas aeruginosa
IMGVR_UViG_3300011647_000005|3300011647|Ga0122789_100025|700-12123_15	34	96.97	33	0.970588	9e-22	IMGVR_UViG_3300011647_000005	3300011647	Ga0122789_100025	700-12123	Engineered;Built environment;City;Subway	vOTU_00002859	11424	Provirus	0.9525	High-confidence	100	0	High-quality	15;15;0;9	r__Monodnaviria;k__Loebvirae;p__Hofneiviricota;c__Faserviricetes;o__Tubulavirales;f__Inoviridae;;	geNomad	d__Bacteria;p__Proteobacteria;c__Gammaproteobacteria;o__Pseudomonadales;f__Pseudomonadaceae;g__Pseudomonas;	CRISPR spacer match	Inoviruses (10.1038/s41564-019-0510-x)	CRISPR spacer match	d__Bacteria;p__Proteobacteria;c__Gammaproteobacteria;o__Pseudomonadales;f__Pseudomonadaceae;g__Pseudomonas;
IMGVR_UViG_2510461035_000001|2510461035|2510476449|19955-28699_10	34	96.97	33	0.970588	9e-22	IMGVR_UViG_2510461035_000001	2510461035	2510476449	19955-28699	Host-associated;Unclassified;Unclassified;Unclassified	vOTU_00000006	8745	Provirus	0.9507	High-confidence	81.92	0	Genome fragment	11;11;0;8	r__Monodnaviria;k__Loebvirae;p__Hofneiviricota;c__Faserviricetes;o__Tubulavirales;f__Inoviridae;;	geNomad	d__Bacteria;p__Proteobacteria;c__Gammaproteobacteria;o__Pseudomonadales;f__Pseudomonadaceae;g__Pseudomonas;s__Pseudomonas aeruginosa	Isolate taxonomy	Inoviruses (10.1038/s41564-019-0510-x)	Isolate taxonomy	d__Bacteria;p__Proteobacteria;c__Gammaproteobacteria;o__Pseudomonadales;f__Pseudomonadaceae;g__Pseudomonas;s__Pseudomonas aeruginosa
IMGVR_UViG_2516493000_000002|2516493000|2516493002|443885-452171_3	34	96.97	33	0.970588	9e-22	IMGVR_UViG_2516493000_000002	2516493000	2516493002	443885-452171	Host-associated;Human;Respiratory system;Unclassified	vOTU_00000006	8287	Provirus	0.979	High-confidence	77.63	0	Genome fragment	12;12;0;8	r__Monodnaviria;k__Loebvirae;p__Hofneiviricota;c__Faserviricetes;o__Tubulavirales;f__Inoviridae;;	geNomad	d__Bacteria;p__Proteobacteria;c__Gammaproteobacteria;o__Pseudomonadales;f__Pseudomonadaceae;g__Pseudomonas;s__Pseudomonas aeruginosa	Isolate taxonomy	Inoviruses (10.1038/s41564-019-0510-x)	Isolate taxonomy	d__Bacteria;p__Proteobacteria;c__Gammaproteobacteria;o__Pseudomonadales;f__Pseudomonadaceae;g__Pseudomonas;s__Pseudomonas aeruginosa
IMGVR_UViG_2558309079_000001|2558309079|2558315329|5643360-5651758_3	34	96.97	33	0.970588	9e-22	IMGVR_UViG_2558309079_000001	2558309079	2558315329	5643360-5651758	Host-associated;Human;Unclassified;Unclassified	vOTU_00002808	8399	Provirus	0.9773	High-confidence	78.68	0	Genome fragment	10;10;0;10	r__Monodnaviria;k__Loebvirae;p__Hofneiviricota;c__Faserviricetes;o__Tubulavirales;f__Inoviridae;;	geNomad	d__Bacteria;p__Proteobacteria;c__Gammaproteobacteria;o__Pseudomonadales;f__Pseudomonadaceae;g__Pseudomonas;s__Pseudomonas aeruginosa	Isolate taxonomy	Inoviruses (10.1038/s41564-019-0510-x)	Isolate taxonomy	d__Bacteria;p__Proteobacteria;c__Gammaproteobacteria;o__Pseudomonadales;f__Pseudomonadaceae;g__Pseudomonas;s__Pseudomonas aeruginosa
IMGVR_UViG_2558309082_000001|2558309082|2558315332|5496427-5504858_4	34	96.97	33	0.970588	9e-22	IMGVR_UViG_2558309082_000001	2558309082	2558315332	5496427-5504858	Environmental;Terrestrial;Unclassified;Unclassified	vOTU_00000006	8432	Provirus	0.9796	High-confidence	78.99	0	Genome fragment	12;12;0;8	r__Monodnaviria;k__Loebvirae;p__Hofneiviricota;c__Faserviricetes;o__Tubulavirales;f__Inoviridae;;	geNomad	d__Bacteria;p__Proteobacteria;c__Gammaproteobacteria;o__Pseudomonadales;f__Pseudomonadaceae;g__Pseudomonas;s__Pseudomonas aeruginosa	Isolate taxonomy	Inoviruses (10.1038/s41564-019-0510-x)	Isolate taxonomy	d__Bacteria;p__Proteobacteria;c__Gammaproteobacteria;o__Pseudomonadales;f__Pseudomonadaceae;g__Pseudomonas;s__Pseudomonas aeruginosa
IMGVR_UViG_2562617129_000001|2562617129|2562628685|37575-47548_5	34	96.97	33	0.970588	9e-22	IMGVR_UViG_2562617129_000001	2562617129	2562628685	37575-47548	Host-associated;Human;Circulatory system;Blood	vOTU_00002545	9974	Provirus	0.9588	High-confidence	93.43	0	High-quality	14;14;0;10	r__Monodnaviria;k__Loebvirae;p__Hofneiviricota;c__Faserviricetes;o__Tubulavirales;f__Inoviridae;;	geNomad	d__Bacteria;p__Proteobacteria;c__Gammaproteobacteria;o__Pseudomonadales;f__Pseudomonadaceae;g__Pseudomonas;s__Pseudomonas aeruginosa_A	Isolate taxonomy	Inoviruses (10.1038/s41564-019-0510-x)	Isolate taxonomy	d__Bacteria;p__Proteobacteria;c__Gammaproteobacteria;o__Pseudomonadales;f__Pseudomonadaceae;g__Pseudomonas;s__Pseudomonas aeruginosa
IMGVR_UViG_2568526052_000002|2568526052|2568544779|53129-61073_3	34	96.97	33	0.970588	9e-22	IMGVR_UViG_2568526052_000002	2568526052	2568544779	53129-61073	Environmental;Terrestrial;Unclassified;Unclassified	vOTU_00000006	7945	Provirus	0.9785	High-confidence	74.43	0	Genome fragment	11;11;0;9	r__Monodnaviria;k__Loebvirae;p__Hofneiviricota;c__Faserviricetes;o__Tubulavirales;f__Inoviridae;;	geNomad	d__Bacteria;p__Proteobacteria;c__Gammaproteobacteria;o__Pseudomonadales;f__Pseudomonadaceae;g__Pseudomonas;s__Pseudomonas aeruginosa	Isolate taxonomy	Inoviruses (10.1038/s41564-019-0510-x)	Isolate taxonomy	d__Bacteria;p__Proteobacteria;c__Gammaproteobacteria;o__Pseudomonadales;f__Pseudomonadaceae;g__Pseudomonas;s__Pseudomonas aeruginosa
IMGVR_UViG_2571042625_000002|2571042625|2571133551|2094885-2110898_6	34	96.97	33	0.970588	9e-22	IMGVR_UViG_2571042625_000002	2571042625	2571133551	2094885-2110898	Host-associated;Human;Unclassified;Unclassified	vOTU_00002149	16014	Provirus	0.9433	High-confidence	100	0	High-quality	21;21;0;14	r__Monodnaviria;k__Loebvirae;p__Hofneiviricota;c__Faserviricetes;o__Tubulavirales;f__Inoviridae;;	geNomad	d__Bacteria;p__Proteobacteria;c__Gammaproteobacteria;o__Pseudomonadales;f__Pseudomonadaceae;g__Pseudomonas;s__Pseudomonas aeruginosa	Isolate taxonomy	Inoviruses (10.1038/s41564-019-0510-x)	Isolate taxonomy	d__Bacteria;p__Proteobacteria;c__Gammaproteobacteria;o__Pseudomonadales;f__Pseudomonadaceae;g__Pseudomonas;s__Pseudomonas aeruginosa
IMGVR_UViG_2571042625_000003|2571042625|2571133559|52906-62119_4	34	96.97	33	0.970588	9e-22	IMGVR_UViG_2571042625_000003	2571042625	2571133559	52906-62119	Host-associated;Human;Unclassified;Unclassified	vOTU_00004631	9214	Provirus	0.9488	High-confidence	86.31	0	Genome fragment	12;12;0;10	r__Monodnaviria;k__Loebvirae;p__Hofneiviricota;c__Faserviricetes;o__Tubulavirales;f__Inoviridae;;	geNomad	d__Bacteria;p__Proteobacteria;c__Gammaproteobacteria;o__Pseudomonadales;f__Pseudomonadaceae;g__Pseudomonas;s__Pseudomonas aeruginosa	Isolate taxonomy	Inoviruses (10.1038/s41564-019-0510-x)	Isolate taxonomy	d__Bacteria;p__Proteobacteria;c__Gammaproteobacteria;o__Pseudomonadales;f__Pseudomonadaceae;g__Pseudomonas;s__Pseudomonas aeruginosa
IMGVR_UViG_2574180050_000002|2574180050|2574208565|720085-726750_3	34	96.97	33	0.970588	9e-22	IMGVR_UViG_2574180050_000002	2574180050	2574208565	720085-726750	Host-associated;Human;Unclassified;Unclassified	vOTU_00004630	6666	Provirus	0.9785	High-confidence	62.44	0	Genome fragment	9;9;0;8	r__Monodnaviria;k__Loebvirae;p__Hofneiviricota;c__Faserviricetes;o__Tubulavirales;f__Inoviridae;;	geNomad	d__Bacteria;p__Proteobacteria;c__Gammaproteobacteria;o__Pseudomonadales;f__Pseudomonadaceae;g__Pseudomonas;s__Pseudomonas aeruginosa	Isolate taxonomy	Inoviruses (10.1038/s41564-019-0510-x)	Isolate taxonomy	d__Bacteria;p__Proteobacteria;c__Gammaproteobacteria;o__Pseudomonadales;f__Pseudomonadaceae;g__Pseudomonas;s__Pseudomonas aeruginosa
IMGVR_UViG_2574180171_000001|2574180171|2574220564|37920-46190_10	34	96.97	33	0.970588	9e-22	IMGVR_UViG_2574180171_000001	2574180171	2574220564	37920-46190	Host-associated;Human;Unclassified;Unclassified	vOTU_00002203	8271	Provirus	0.958	High-confidence	77.48	0	Genome fragment	13;13;0;9	r__Monodnaviria;k__Loebvirae;p__Hofneiviricota;c__Faserviricetes;o__Tubulavirales;f__Inoviridae;;	geNomad	d__Bacteria;p__Proteobacteria;c__Gammaproteobacteria;o__Pseudomonadales;f__Pseudomonadaceae;g__Pseudomonas;s__Pseudomonas aeruginosa	Isolate taxonomy	Inoviruses (10.1038/s41564-019-0510-x)	Isolate taxonomy	d__Bacteria;p__Proteobacteria;c__Gammaproteobacteria;o__Pseudomonadales;f__Pseudomonadaceae;g__Pseudomonas;s__Pseudomonas aeruginosa
IMGVR_UViG_2579778620_000001|2579778620|2579792281|67796-76770_4	34	96.97	33	0.970588	9e-22	IMGVR_UViG_2579778620_000001	2579778620	2579792281	67796-76770	Host-associated;Human;Unclassified;Unclassified	vOTU_00002808	8975	Provirus	0.9598	High-confidence	84.07	0	Genome fragment	12;12;0;10	r__Monodnaviria;k__Loebvirae;p__Hofneiviricota;c__Faserviricetes;o__Tubulavirales;f__Inoviridae;;	geNomad	d__Bacteria;p__Proteobacteria;c__Gammaproteobacteria;o__Pseudomonadales;f__Pseudomonadaceae;g__Pseudomonas;s__Pseudomonas aeruginosa	Isolate taxonomy	Inoviruses (10.1038/s41564-019-0510-x)	Isolate taxonomy	d__Bacteria;p__Proteobacteria;c__Gammaproteobacteria;o__Pseudomonadales;f__Pseudomonadaceae;g__Pseudomonas;s__Pseudomonas aeruginosa
IMGVR_UViG_2579778688_000001|2579778688|2579801089|404047-413882_4	34	96.97	33	0.970588	9e-22	IMGVR_UViG_2579778688_000001	2579778688	2579801089	404047-413882	Host-associated;Human;Unclassified;Unclassified	vOTU_00000006	9836	Provirus	0.9685	High-confidence	92.14	0	High-quality	13;13;0;11	r__Monodnaviria;k__Loebvirae;p__Hofneiviricota;c__Faserviricetes;o__Tubulavirales;f__Inoviridae;;	geNomad	d__Bacteria;p__Proteobacteria;c__Gammaproteobacteria;o__Pseudomonadales;f__Pseudomonadaceae;g__Pseudomonas;s__Pseudomonas aeruginosa	Isolate taxonomy	Inoviruses (10.1038/s41564-019-0510-x)	Isolate taxonomy	d__Bacteria;p__Proteobacteria;c__Gammaproteobacteria;o__Pseudomonadales;f__Pseudomonadaceae;g__Pseudomonas;s__Pseudomonas aeruginosa
IMGVR_UViG_2579778799_000002|2579778799|2579817288|491217-498777_2	34	96.97	33	0.970588	9e-22	IMGVR_UViG_2579778799_000002	2579778799	2579817288	491217-498777	Host-associated;Human;Unclassified;Unclassified	vOTU_00000006	7561	Provirus	0.9808	High-confidence	70.83	0	Genome fragment	10;10;0;7	r__Monodnaviria;k__Loebvirae;p__Hofneiviricota;c__Faserviricetes;o__Tubulavirales;f__Inoviridae;;	geNomad	d__Bacteria;p__Proteobacteria;c__Gammaproteobacteria;o__Pseudomonadales;f__Pseudomonadaceae;g__Pseudomonas;s__Pseudomonas aeruginosa	Isolate taxonomy	Inoviruses (10.1038/s41564-019-0510-x)	Isolate taxonomy	d__Bacteria;p__Proteobacteria;c__Gammaproteobacteria;o__Pseudomonadales;f__Pseudomonadaceae;g__Pseudomonas;s__Pseudomonas aeruginosa
IMGVR_UViG_2579778838_000001|2579778838|2579823478|52718-61883_4	34	96.97	33	0.970588	9e-22	IMGVR_UViG_2579778838_000001	2579778838	2579823478	52718-61883	;;;	vOTU_00000006	9166	Provirus	0.955	High-confidence	85.86	0	Genome fragment	13;13;0;8	r__Monodnaviria;k__Loebvirae;p__Hofneiviricota;c__Faserviricetes;o__Tubulavirales;f__Inoviridae;;	geNomad	d__Bacteria;p__Proteobacteria;c__Gammaproteobacteria;o__Pseudomonadales;f__Pseudomonadaceae;g__Pseudomonas;s__Pseudomonas aeruginosa	Isolate taxonomy	Inoviruses (10.1038/s41564-019-0510-x)	Isolate taxonomy	d__Bacteria;p__Proteobacteria;c__Gammaproteobacteria;o__Pseudomonadales;f__Pseudomonadaceae;g__Pseudomonas;s__Pseudomonas aeruginosa
IMGVR_UViG_2579779074_000001|2579779074|2579850474|463438-472752_3	34	96.97	33	0.970588	9e-22	IMGVR_UViG_2579779074_000001	2579779074	2579850474	463438-472752	;;;	vOTU_00004639	9315	Provirus	0.9604	High-confidence	87.26	0	Genome fragment	14;14;0;9	r__Monodnaviria;k__Loebvirae;p__Hofneiviricota;c__Faserviricetes;o__Tubulavirales;f__Inoviridae;;	geNomad	d__Bacteria;p__Proteobacteria;c__Gammaproteobacteria;o__Pseudomonadales;f__Pseudomonadaceae;g__Pseudomonas;s__Pseudomonas aeruginosa	Isolate taxonomy	Inoviruses (10.1038/s41564-019-0510-x)	Isolate taxonomy	d__Bacteria;p__Proteobacteria;c__Gammaproteobacteria;o__Pseudomonadales;f__Pseudomonadaceae;g__Pseudomonas;s__Pseudomonas aeruginosa
IMGVR_UViG_2582580900_000002|2582580900|2582659490|54118-66352_3	34	96.97	33	0.970588	9e-22	IMGVR_UViG_2582580900_000002	2582580900	2582659490	54118-66352	Environmental;Unclassified;Unclassified;Unclassified	vOTU_00002119	12235	Provirus	0.9578	High-confidence	100	0	High-quality	15;15;0;10	r__Monodnaviria;k__Loebvirae;p__Hofneiviricota;c__Faserviricetes;o__Tubulavirales;f__Inoviridae;;	geNomad	d__Bacteria;p__Proteobacteria;c__Gammaproteobacteria;o__Pseudomonadales;f__Pseudomonadaceae;g__Pseudomonas;s__Pseudomonas aeruginosa	Isolate taxonomy	Inoviruses (10.1038/s41564-019-0510-x)	Isolate taxonomy	d__Bacteria;p__Proteobacteria;c__Gammaproteobacteria;o__Pseudomonadales;f__Pseudomonadaceae;g__Pseudomonas;s__Pseudomonas aeruginosa
IMGVR_UViG_2585427671_000001|2585427671|2585443553|6590962-6599704_11	34	96.97	33	0.970588	9e-22	IMGVR_UViG_2585427671_000001	2585427671	2585443553	6590962-6599704	;;;	vOTU_00000006	8743	Provirus	0.9562	High-confidence	81.9	0	Genome fragment	14;14;0;9	r__Monodnaviria;k__Loebvirae;p__Hofneiviricota;c__Faserviricetes;o__Tubulavirales;f__Inoviridae;;	geNomad	d__Bacteria;p__Proteobacteria;c__Gammaproteobacteria;o__Pseudomonadales;f__Pseudomonadaceae;g__Pseudomonas;s__Pseudomonas aeruginosa	Isolate taxonomy	Inoviruses (10.1038/s41564-019-0510-x)	Isolate taxonomy	d__Bacteria;p__Proteobacteria;c__Gammaproteobacteria;o__Pseudomonadales;f__Pseudomonadaceae;g__Pseudomonas;s__Pseudomonas aeruginosa
IMGVR_UViG_2609459869_000001|2609459869|2609505586|348278-356968_3	34	96.97	33	0.970588	9e-22	IMGVR_UViG_2609459869_000001	2609459869	2609505586	348278-356968	;;;	vOTU_00000006	8691	Provirus	0.96	High-confidence	81.41	0	Genome fragment	9;9;0;8	r__Monodnaviria;k__Loebvirae;p__Hofneiviricota;c__Faserviricetes;o__Tubulavirales;f__Inoviridae;;	geNomad	d__Bacteria;p__Proteobacteria;c__Gammaproteobacteria;o__Pseudomonadales;f__Pseudomonadaceae;g__Pseudomonas;s__Pseudomonas aeruginosa	Isolate taxonomy	Inoviruses (10.1038/s41564-019-0510-x)	Isolate taxonomy	d__Bacteria;p__Proteobacteria;c__Gammaproteobacteria;o__Pseudomonadales;f__Pseudomonadaceae;g__Pseudomonas;s__Pseudomonas aeruginosa
IMGVR_UViG_2630968680_000001|2630968680|2631013285|1590523-1599265_11	34	96.97	33	0.970588	9e-22	IMGVR_UViG_2630968680_000001	2630968680	2631013285	1590523-1599265	;;;	vOTU_00000006	8743	Provirus	0.9557	High-confidence	81.9	0	Genome fragment	12;12;0;9	r__Monodnaviria;k__Loebvirae;p__Hofneiviricota;c__Faserviricetes;o__Tubulavirales;f__Inoviridae;;	geNomad	d__Bacteria;p__Proteobacteria;c__Gammaproteobacteria;o__Pseudomonadales;f__Pseudomonadaceae;g__Pseudomonas;s__Pseudomonas aeruginosa	Isolate taxonomy	Inoviruses (10.1038/s41564-019-0510-x)	Isolate taxonomy	d__Bacteria;p__Proteobacteria;c__Gammaproteobacteria;o__Pseudomonadales;f__Pseudomonadaceae;g__Pseudomonas;s__Pseudomonas aeruginosa
IMGVR_UViG_2651869646_000001|2651869646|2651887802|23505-32249_10	34	96.97	33	0.970588	9e-22	IMGVR_UViG_2651869646_000001	2651869646	2651887802	23505-32249	;;;	vOTU_00000006	8745	Provirus	0.9507	High-confidence	81.92	0	Genome fragment	11;11;0;8	r__Monodnaviria;k__Loebvirae;p__Hofneiviricota;c__Faserviricetes;o__Tubulavirales;f__Inoviridae;;	geNomad	d__Bacteria;p__Proteobacteria;c__Gammaproteobacteria;o__Pseudomonadales;f__Pseudomonadaceae;g__Pseudomonas;s__Pseudomonas aeruginosa	Isolate taxonomy	Inoviruses (10.1038/s41564-019-0510-x)	Isolate taxonomy	d__Bacteria;p__Proteobacteria;c__Gammaproteobacteria;o__Pseudomonadales;f__Pseudomonadaceae;g__Pseudomonas;s__Pseudomonas aeruginosa
IMGVR_UViG_2671180382_000001|2671180382|2671219354|20069-28813_10	34	96.97	33	0.970588	9e-22	IMGVR_UViG_2671180382_000001	2671180382	2671219354	20069-28813	;;;	vOTU_00000006	8745	Provirus	0.9507	High-confidence	81.92	0	Genome fragment	11;11;0;8	r__Monodnaviria;k__Loebvirae;p__Hofneiviricota;c__Faserviricetes;o__Tubulavirales;f__Inoviridae;;	geNomad	d__Bacteria;p__Proteobacteria;c__Gammaproteobacteria;o__Pseudomonadales;f__Pseudomonadaceae;g__Pseudomonas;s__Pseudomonas aeruginosa	Isolate taxonomy	Inoviruses (10.1038/s41564-019-0510-x)	Isolate taxonomy	d__Bacteria;p__Proteobacteria;c__Gammaproteobacteria;o__Pseudomonadales;f__Pseudomonadaceae;g__Pseudomonas;s__Pseudomonas aeruginosa
IMGVR_UViG_2671180414_000001|2671180414|2671225310|33149-41839_3	34	96.97	33	0.970588	9e-22	IMGVR_UViG_2671180414_000001	2671180414	2671225310	33149-41839	;;;	vOTU_00000006	8691	Provirus	0.96	High-confidence	81.41	0	Genome fragment	11;11;0;8	r__Monodnaviria;k__Loebvirae;p__Hofneiviricota;c__Faserviricetes;o__Tubulavirales;f__Inoviridae;;	geNomad	d__Bacteria;p__Proteobacteria;c__Gammaproteobacteria;o__Pseudomonadales;f__Pseudomonadaceae;g__Pseudomonas;s__Pseudomonas aeruginosa	Isolate taxonomy	Inoviruses (10.1038/s41564-019-0510-x)	Isolate taxonomy	d__Bacteria;p__Proteobacteria;c__Gammaproteobacteria;o__Pseudomonadales;f__Pseudomonadaceae;g__Pseudomonas;s__Pseudomonas aeruginosa
IMGVR_UViG_2671180440_000001|2671180440|2671229349|6390652-6399342_3	34	96.97	33	0.970588	9e-22	IMGVR_UViG_2671180440_000001	2671180440	2671229349	6390652-6399342	;;;	vOTU_00000006	8691	Provirus	0.96	High-confidence	81.41	0	Genome fragment	11;11;0;8	r__Monodnaviria;k__Loebvirae;p__Hofneiviricota;c__Faserviricetes;o__Tubulavirales;f__Inoviridae;;	geNomad	d__Bacteria;p__Proteobacteria;c__Gammaproteobacteria;o__Pseudomonadales;f__Pseudomonadaceae;g__Pseudomonas;s__Pseudomonas aeruginosa	Isolate taxonomy	Inoviruses (10.1038/s41564-019-0510-x)	Isolate taxonomy	d__Bacteria;p__Proteobacteria;c__Gammaproteobacteria;o__Pseudomonadales;f__Pseudomonadaceae;g__Pseudomonas;s__Pseudomonas aeruginosa
IMGVR_UViG_2671180445_000001|2671180445|2671229904|81292-89982_3	34	96.97	33	0.970588	9e-22	IMGVR_UViG_2671180445_000001	2671180445	2671229904	81292-89982	;;;	vOTU_00000006	8691	Provirus	0.96	High-confidence	81.41	0	Genome fragment	11;11;0;8	r__Monodnaviria;k__Loebvirae;p__Hofneiviricota;c__Faserviricetes;o__Tubulavirales;f__Inoviridae;;	geNomad	d__Bacteria;p__Proteobacteria;c__Gammaproteobacteria;o__Pseudomonadales;f__Pseudomonadaceae;g__Pseudomonas;s__Pseudomonas aeruginosa	Isolate taxonomy	Inoviruses (10.1038/s41564-019-0510-x)	Isolate taxonomy	d__Bacteria;p__Proteobacteria;c__Gammaproteobacteria;o__Pseudomonadales;f__Pseudomonadaceae;g__Pseudomonas;s__Pseudomonas aeruginosa
IMGVR_UViG_2671180484_000001|2671180484|2671234218|6343-15033_3	34	96.97	33	0.970588	9e-22	IMGVR_UViG_2671180484_000001	2671180484	2671234218	6343-15033	;;;	vOTU_00000006	8691	Provirus	0.96	High-confidence	81.41	0	Genome fragment	11;11;0;8	r__Monodnaviria;k__Loebvirae;p__Hofneiviricota;c__Faserviricetes;o__Tubulavirales;f__Inoviridae;;	geNomad	d__Bacteria;p__Proteobacteria;c__Gammaproteobacteria;o__Pseudomonadales;f__Pseudomonadaceae;g__Pseudomonas;s__Pseudomonas aeruginosa	Isolate taxonomy	Inoviruses (10.1038/s41564-019-0510-x)	Isolate taxonomy	d__Bacteria;p__Proteobacteria;c__Gammaproteobacteria;o__Pseudomonadales;f__Pseudomonadaceae;g__Pseudomonas;s__Pseudomonas aeruginosa
IMGVR_UViG_2671180515_000001|2671180515|2671241255|6355-15045_3	34	96.97	33	0.970588	9e-22	IMGVR_UViG_2671180515_000001	2671180515	2671241255	6355-15045	;;;	vOTU_00000006	8691	Provirus	0.96	High-confidence	81.41	0	Genome fragment	11;11;0;8	r__Monodnaviria;k__Loebvirae;p__Hofneiviricota;c__Faserviricetes;o__Tubulavirales;f__Inoviridae;;	geNomad	d__Bacteria;p__Proteobacteria;c__Gammaproteobacteria;o__Pseudomonadales;f__Pseudomonadaceae;g__Pseudomonas;s__Pseudomonas aeruginosa	Isolate taxonomy	Inoviruses (10.1038/s41564-019-0510-x)	Isolate taxonomy	d__Bacteria;p__Proteobacteria;c__Gammaproteobacteria;o__Pseudomonadales;f__Pseudomonadaceae;g__Pseudomonas;s__Pseudomonas aeruginosa
IMGVR_UViG_2671180560_000001|2671180560|2671245941|6360-15050_3	34	96.97	33	0.970588	9e-22	IMGVR_UViG_2671180560_000001	2671180560	2671245941	6360-15050	;;;	vOTU_00000006	8691	Provirus	0.96	High-confidence	81.41	0	Genome fragment	11;11;0;8	r__Monodnaviria;k__Loebvirae;p__Hofneiviricota;c__Faserviricetes;o__Tubulavirales;f__Inoviridae;;	geNomad	d__Bacteria;p__Proteobacteria;c__Gammaproteobacteria;o__Pseudomonadales;f__Pseudomonadaceae;g__Pseudomonas;s__Pseudomonas aeruginosa	Isolate taxonomy	Inoviruses (10.1038/s41564-019-0510-x)	Isolate taxonomy	d__Bacteria;p__Proteobacteria;c__Gammaproteobacteria;o__Pseudomonadales;f__Pseudomonadaceae;g__Pseudomonas;s__Pseudomonas aeruginosa
IMGVR_UViG_2671180708_000001|2671180708|2671265816|6350-15040_3	34	96.97	33	0.970588	9e-22	IMGVR_UViG_2671180708_000001	2671180708	2671265816	6350-15040	;;;	vOTU_00000006	8691	Provirus	0.9605	High-confidence	81.41	0	Genome fragment	11;11;0;8	r__Monodnaviria;k__Loebvirae;p__Hofneiviricota;c__Faserviricetes;o__Tubulavirales;f__Inoviridae;;	geNomad	d__Bacteria;p__Proteobacteria;c__Gammaproteobacteria;o__Pseudomonadales;f__Pseudomonadaceae;g__Pseudomonas;s__Pseudomonas aeruginosa	Isolate taxonomy	Inoviruses (10.1038/s41564-019-0510-x)	Isolate taxonomy	d__Bacteria;p__Proteobacteria;c__Gammaproteobacteria;o__Pseudomonadales;f__Pseudomonadaceae;g__Pseudomonas;s__Pseudomonas aeruginosa
IMGVR_UViG_2671180760_000001|2671180760|2671273198|6349-15039_3	34	96.97	33	0.970588	9e-22	IMGVR_UViG_2671180760_000001	2671180760	2671273198	6349-15039	;;;	vOTU_00000006	8691	Provirus	0.9599	High-confidence	81.41	0	Genome fragment	11;11;0;8	r__Monodnaviria;k__Loebvirae;p__Hofneiviricota;c__Faserviricetes;o__Tubulavirales;f__Inoviridae;;	geNomad	d__Bacteria;p__Proteobacteria;c__Gammaproteobacteria;o__Pseudomonadales;f__Pseudomonadaceae;g__Pseudomonas;s__Pseudomonas aeruginosa	Isolate taxonomy	Inoviruses (10.1038/s41564-019-0510-x)	Isolate taxonomy	d__Bacteria;p__Proteobacteria;c__Gammaproteobacteria;o__Pseudomonadales;f__Pseudomonadaceae;g__Pseudomonas;s__Pseudomonas aeruginosa
IMGVR_UViG_2671180784_000002|2671180784|2671276924|5862665-5872472_4	34	96.97	33	0.970588	9e-22	IMGVR_UViG_2671180784_000002	2671180784	2671276924	5862665-5872472	;;;	vOTU_00000006	9808	Provirus	0.9573	High-confidence	91.88	0	High-quality	15;15;0;10	r__Monodnaviria;k__Loebvirae;p__Hofneiviricota;c__Faserviricetes;o__Tubulavirales;f__Inoviridae;;	geNomad	d__Bacteria;p__Proteobacteria;c__Gammaproteobacteria;o__Pseudomonadales;f__Pseudomonadaceae;g__Pseudomonas;s__Pseudomonas aeruginosa	Isolate taxonomy	Inoviruses (10.1038/s41564-019-0510-x)	Isolate taxonomy	d__Bacteria;p__Proteobacteria;c__Gammaproteobacteria;o__Pseudomonadales;f__Pseudomonadaceae;g__Pseudomonas;s__Pseudomonas aeruginosa
IMGVR_UViG_2671180829_000001|2671180829|2671284184|90397-99087_3	34	96.97	33	0.970588	9e-22	IMGVR_UViG_2671180829_000001	2671180829	2671284184	90397-99087	;;;	vOTU_00000006	8691	Provirus	0.96	High-confidence	81.41	0	Genome fragment	11;11;0;8	r__Monodnaviria;k__Loebvirae;p__Hofneiviricota;c__Faserviricetes;o__Tubulavirales;f__Inoviridae;;	geNomad	d__Bacteria;p__Proteobacteria;c__Gammaproteobacteria;o__Pseudomonadales;f__Pseudomonadaceae;g__Pseudomonas;s__Pseudomonas aeruginosa	Isolate taxonomy	Inoviruses (10.1038/s41564-019-0510-x)	Isolate taxonomy	d__Bacteria;p__Proteobacteria;c__Gammaproteobacteria;o__Pseudomonadales;f__Pseudomonadaceae;g__Pseudomonas;s__Pseudomonas aeruginosa
IMGVR_UViG_2671180937_000001|2671180937|2671295916|15495-24185_3	34	96.97	33	0.970588	9e-22	IMGVR_UViG_2671180937_000001	2671180937	2671295916	15495-24185	;;;	vOTU_00000006	8691	Provirus	0.9599	High-confidence	81.41	0	Genome fragment	11;11;0;8	r__Monodnaviria;k__Loebvirae;p__Hofneiviricota;c__Faserviricetes;o__Tubulavirales;f__Inoviridae;;	geNomad	d__Bacteria;p__Proteobacteria;c__Gammaproteobacteria;o__Pseudomonadales;f__Pseudomonadaceae;g__Pseudomonas;s__Pseudomonas aeruginosa	Isolate taxonomy	Inoviruses (10.1038/s41564-019-0510-x)	Isolate taxonomy	d__Bacteria;p__Proteobacteria;c__Gammaproteobacteria;o__Pseudomonadales;f__Pseudomonadaceae;g__Pseudomonas;s__Pseudomonas aeruginosa
IMGVR_UViG_2671180955_000002|2671180955|2671297666|497-6742_8	34	96.97	33	0.970588	9e-22	IMGVR_UViG_2671180955_000002	2671180955	2671297666	497-6742	;;;	vOTU_00004630	6246	Provirus	0.9786	High-confidence	58.51	0	Genome fragment	8;8;0;9	r__Monodnaviria;k__Loebvirae;p__Hofneiviricota;c__Faserviricetes;o__Tubulavirales;f__Inoviridae;;	geNomad	d__Bacteria;p__Proteobacteria;c__Gammaproteobacteria;o__Pseudomonadales;f__Pseudomonadaceae;g__Pseudomonas;s__Pseudomonas aeruginosa	Isolate taxonomy	Inoviruses (10.1038/s41564-019-0510-x)	Isolate taxonomy	d__Bacteria;p__Proteobacteria;c__Gammaproteobacteria;o__Pseudomonadales;f__Pseudomonadaceae;g__Pseudomonas;s__Pseudomonas aeruginosa
IMGVR_UViG_2671181088_000001|2671181088|2671315906|6362-15052_3	34	96.97	33	0.970588	9e-22	IMGVR_UViG_2671181088_000001	2671181088	2671315906	6362-15052	;;;	vOTU_00000006	8691	Provirus	0.96	High-confidence	81.41	0	Genome fragment	11;11;0;8	r__Monodnaviria;k__Loebvirae;p__Hofneiviricota;c__Faserviricetes;o__Tubulavirales;f__Inoviridae;;	geNomad	d__Bacteria;p__Proteobacteria;c__Gammaproteobacteria;o__Pseudomonadales;f__Pseudomonadaceae;g__Pseudomonas;s__Pseudomonas aeruginosa	Isolate taxonomy	Inoviruses (10.1038/s41564-019-0510-x)	Isolate taxonomy	d__Bacteria;p__Proteobacteria;c__Gammaproteobacteria;o__Pseudomonadales;f__Pseudomonadaceae;g__Pseudomonas;s__Pseudomonas aeruginosa
IMGVR_UViG_2671181149_000001|2671181149|2671323831|5837-14527_3	34	96.97	33	0.970588	9e-22	IMGVR_UViG_2671181149_000001	2671181149	2671323831	5837-14527	;;;	vOTU_00000006	8691	Provirus	0.96	High-confidence	81.41	0	Genome fragment	11;11;0;8	r__Monodnaviria;k__Loebvirae;p__Hofneiviricota;c__Faserviricetes;o__Tubulavirales;f__Inoviridae;;	geNomad	d__Bacteria;p__Proteobacteria;c__Gammaproteobacteria;o__Pseudomonadales;f__Pseudomonadaceae;g__Pseudomonas;s__Pseudomonas aeruginosa	Isolate taxonomy	Inoviruses (10.1038/s41564-019-0510-x)	Isolate taxonomy	d__Bacteria;p__Proteobacteria;c__Gammaproteobacteria;o__Pseudomonadales;f__Pseudomonadaceae;g__Pseudomonas;s__Pseudomonas aeruginosa
IMGVR_UViG_2675903567_000001|2675903567|2675989778|3288020-3296428_10	34	96.97	33	0.970588	9e-22	IMGVR_UViG_2675903567_000001	2675903567	2675989778	3288020-3296428	;;;	vOTU_00000006	8409	Provirus	0.9386	High-confidence	78.77	0	Genome fragment	12;12;0;8	r__Monodnaviria;k__Loebvirae;p__Hofneiviricota;c__Faserviricetes;o__Tubulavirales;f__Inoviridae;;	geNomad	d__Bacteria;p__Proteobacteria;c__Gammaproteobacteria;o__Pseudomonadales;f__Pseudomonadaceae;g__Pseudomonas;s__Pseudomonas aeruginosa	Isolate taxonomy	Inoviruses (10.1038/s41564-019-0510-x)	Isolate taxonomy	d__Bacteria;p__Proteobacteria;c__Gammaproteobacteria;o__Pseudomonadales;f__Pseudomonadaceae;g__Pseudomonas;s__Pseudomonas aeruginosa
IMGVR_UViG_2675903584_000001|2675903584|2675992013|6343-15033_3	34	96.97	33	0.970588	9e-22	IMGVR_UViG_2675903584_000001	2675903584	2675992013	6343-15033	;;;	vOTU_00000006	8691	Provirus	0.96	High-confidence	81.41	0	Genome fragment	11;11;0;8	r__Monodnaviria;k__Loebvirae;p__Hofneiviricota;c__Faserviricetes;o__Tubulavirales;f__Inoviridae;;	geNomad	d__Bacteria;p__Proteobacteria;c__Gammaproteobacteria;o__Pseudomonadales;f__Pseudomonadaceae;g__Pseudomonas;s__Pseudomonas aeruginosa	Isolate taxonomy	Inoviruses (10.1038/s41564-019-0510-x)	Isolate taxonomy	d__Bacteria;p__Proteobacteria;c__Gammaproteobacteria;o__Pseudomonadales;f__Pseudomonadaceae;g__Pseudomonas;s__Pseudomonas aeruginosa
IMGVR_UViG_2675903669_000001|2675903669|2676003627|81292-89982_3	34	96.97	33	0.970588	9e-22	IMGVR_UViG_2675903669_000001	2675903669	2676003627	81292-89982	;;;	vOTU_00000006	8691	Provirus	0.96	High-confidence	81.41	0	Genome fragment	11;11;0;8	r__Monodnaviria;k__Loebvirae;p__Hofneiviricota;c__Faserviricetes;o__Tubulavirales;f__Inoviridae;;	geNomad	d__Bacteria;p__Proteobacteria;c__Gammaproteobacteria;o__Pseudomonadales;f__Pseudomonadaceae;g__Pseudomonas;s__Pseudomonas aeruginosa	Isolate taxonomy	Inoviruses (10.1038/s41564-019-0510-x)	Isolate taxonomy	d__Bacteria;p__Proteobacteria;c__Gammaproteobacteria;o__Pseudomonadales;f__Pseudomonadaceae;g__Pseudomonas;s__Pseudomonas aeruginosa
IMGVR_UViG_2681813356_000001|2681813356|2681890907|6343-15033_3	34	96.97	33	0.970588	9e-22	IMGVR_UViG_2681813356_000001	2681813356	2681890907	6343-15033	;;;	vOTU_00000006	8691	Provirus	0.96	High-confidence	81.41	0	Genome fragment	11;11;0;8	r__Monodnaviria;k__Loebvirae;p__Hofneiviricota;c__Faserviricetes;o__Tubulavirales;f__Inoviridae;;	geNomad	d__Bacteria;p__Proteobacteria;c__Gammaproteobacteria;o__Pseudomonadales;f__Pseudomonadaceae;g__Pseudomonas;s__Pseudomonas aeruginosa	Isolate taxonomy	Inoviruses (10.1038/s41564-019-0510-x)	Isolate taxonomy	d__Bacteria;p__Proteobacteria;c__Gammaproteobacteria;o__Pseudomonadales;f__Pseudomonadaceae;g__Pseudomonas;s__Pseudomonas aeruginosa
IMGVR_UViG_2681813357_000001|2681813357|2681891167|6345-15035_3	34	96.97	33	0.970588	9e-22	IMGVR_UViG_2681813357_000001	2681813357	2681891167	6345-15035	;;;	vOTU_00000006	8691	Provirus	0.96	High-confidence	81.41	0	Genome fragment	11;11;0;8	r__Monodnaviria;k__Loebvirae;p__Hofneiviricota;c__Faserviricetes;o__Tubulavirales;f__Inoviridae;;	geNomad	d__Bacteria;p__Proteobacteria;c__Gammaproteobacteria;o__Pseudomonadales;f__Pseudomonadaceae;g__Pseudomonas;s__Pseudomonas aeruginosa	Isolate taxonomy	Inoviruses (10.1038/s41564-019-0510-x)	Isolate taxonomy	d__Bacteria;p__Proteobacteria;c__Gammaproteobacteria;o__Pseudomonadales;f__Pseudomonadaceae;g__Pseudomonas;s__Pseudomonas aeruginosa
IMGVR_UViG_2687453225_000001|2687453225|2687453684|5331011-5343327_3	34	96.97	33	0.970588	9e-22	IMGVR_UViG_2687453225_000001	2687453225	2687453684	5331011-5343327	;;;	vOTU_00002144	12317	Provirus	0.956	High-confidence	100	0	High-quality	15;15;0;11	r__Monodnaviria;k__Loebvirae;p__Hofneiviricota;c__Faserviricetes;o__Tubulavirales;f__Inoviridae;;	geNomad	d__Bacteria;p__Proteobacteria;c__Gammaproteobacteria;o__Pseudomonadales;f__Pseudomonadaceae;g__Pseudomonas;s__Pseudomonas aeruginosa	Isolate taxonomy	Inoviruses (10.1038/s41564-019-0510-x)	Isolate taxonomy	d__Bacteria;p__Proteobacteria;c__Gammaproteobacteria;o__Pseudomonadales;f__Pseudomonadaceae;g__Pseudomonas;s__Pseudomonas aeruginosa
IMGVR_UViG_2687453531_000001|2687453531|2687454283|5413230-5421905_3	34	96.97	33	0.970588	9e-22	IMGVR_UViG_2687453531_000001	2687453531	2687454283	5413230-5421905	;;;	vOTU_00000006	8676	Provirus	0.9603	High-confidence	81.27	0	Genome fragment	13;13;0;9	r__Monodnaviria;k__Loebvirae;p__Hofneiviricota;c__Faserviricetes;o__Tubulavirales;f__Inoviridae;;	geNomad	d__Bacteria;p__Proteobacteria;c__Gammaproteobacteria;o__Pseudomonadales;f__Pseudomonadaceae;g__Pseudomonas;s__Pseudomonas aeruginosa	Isolate taxonomy	Inoviruses (10.1038/s41564-019-0510-x)	Isolate taxonomy	d__Bacteria;p__Proteobacteria;c__Gammaproteobacteria;o__Pseudomonadales;f__Pseudomonadaceae;g__Pseudomonas;s__Pseudomonas aeruginosa
IMGVR_UViG_2690316279_000001|2690316279|2690369391|6359-15049_3	34	96.97	33	0.970588	9e-22	IMGVR_UViG_2690316279_000001	2690316279	2690369391	6359-15049	;;;	vOTU_00000006	8691	Provirus	0.96	High-confidence	81.41	0	Genome fragment	11;11;0;8	r__Monodnaviria;k__Loebvirae;p__Hofneiviricota;c__Faserviricetes;o__Tubulavirales;f__Inoviridae;;	geNomad	d__Bacteria;p__Proteobacteria;c__Gammaproteobacteria;o__Pseudomonadales;f__Pseudomonadaceae;g__Pseudomonas;s__Pseudomonas aeruginosa	Isolate taxonomy	Inoviruses (10.1038/s41564-019-0510-x)	Isolate taxonomy	d__Bacteria;p__Proteobacteria;c__Gammaproteobacteria;o__Pseudomonadales;f__Pseudomonadaceae;g__Pseudomonas;s__Pseudomonas aeruginosa
IMGVR_UViG_2690316331_000001|2690316331|2690377341|6356-15046_3	34	96.97	33	0.970588	9e-22	IMGVR_UViG_2690316331_000001	2690316331	2690377341	6356-15046	;;;	vOTU_00000006	8691	Provirus	0.96	High-confidence	81.41	0	Genome fragment	11;11;0;8	r__Monodnaviria;k__Loebvirae;p__Hofneiviricota;c__Faserviricetes;o__Tubulavirales;f__Inoviridae;;	geNomad	d__Bacteria;p__Proteobacteria;c__Gammaproteobacteria;o__Pseudomonadales;f__Pseudomonadaceae;g__Pseudomonas;s__Pseudomonas aeruginosa	Isolate taxonomy	Inoviruses (10.1038/s41564-019-0510-x)	Isolate taxonomy	d__Bacteria;p__Proteobacteria;c__Gammaproteobacteria;o__Pseudomonadales;f__Pseudomonadaceae;g__Pseudomonas;s__Pseudomonas aeruginosa
IMGVR_UViG_2693429551_000001|2693429551|2693436509|81292-89982_3	34	96.97	33	0.970588	9e-22	IMGVR_UViG_2693429551_000001	2693429551	2693436509	81292-89982	;;;	vOTU_00000006	8691	Provirus	0.96	High-confidence	81.41	0	Genome fragment	11;11;0;8	r__Monodnaviria;k__Loebvirae;p__Hofneiviricota;c__Faserviricetes;o__Tubulavirales;f__Inoviridae;;	geNomad	d__Bacteria;p__Proteobacteria;c__Gammaproteobacteria;o__Pseudomonadales;f__Pseudomonadaceae;g__Pseudomonas;s__Pseudomonas aeruginosa	Isolate taxonomy	Inoviruses (10.1038/s41564-019-0510-x)	Isolate taxonomy	d__Bacteria;p__Proteobacteria;c__Gammaproteobacteria;o__Pseudomonadales;f__Pseudomonadaceae;g__Pseudomonas;s__Pseudomonas aeruginosa
IMGVR_UViG_2693429729_000001|2693429729|2693465820|6364-15054_3	34	96.97	33	0.970588	9e-22	IMGVR_UViG_2693429729_000001	2693429729	2693465820	6364-15054	;;;	vOTU_00000006	8691	Provirus	0.9599	High-confidence	81.41	0	Genome fragment	11;11;0;8	r__Monodnaviria;k__Loebvirae;p__Hofneiviricota;c__Faserviricetes;o__Tubulavirales;f__Inoviridae;;	geNomad	d__Bacteria;p__Proteobacteria;c__Gammaproteobacteria;o__Pseudomonadales;f__Pseudomonadaceae;g__Pseudomonas;s__Pseudomonas aeruginosa	Isolate taxonomy	Inoviruses (10.1038/s41564-019-0510-x)	Isolate taxonomy	d__Bacteria;p__Proteobacteria;c__Gammaproteobacteria;o__Pseudomonadales;f__Pseudomonadaceae;g__Pseudomonas;s__Pseudomonas aeruginosa
IMGVR_UViG_2693429767_000001|2693429767|2693471833|6355-15045_3	34	96.97	33	0.970588	9e-22	IMGVR_UViG_2693429767_000001	2693429767	2693471833	6355-15045	;;;	vOTU_00000006	8691	Provirus	0.96	High-confidence	81.41	0	Genome fragment	11;11;0;8	r__Monodnaviria;k__Loebvirae;p__Hofneiviricota;c__Faserviricetes;o__Tubulavirales;f__Inoviridae;;	geNomad	d__Bacteria;p__Proteobacteria;c__Gammaproteobacteria;o__Pseudomonadales;f__Pseudomonadaceae;g__Pseudomonas;s__Pseudomonas aeruginosa	Isolate taxonomy	Inoviruses (10.1038/s41564-019-0510-x)	Isolate taxonomy	d__Bacteria;p__Proteobacteria;c__Gammaproteobacteria;o__Pseudomonadales;f__Pseudomonadaceae;g__Pseudomonas;s__Pseudomonas aeruginosa
IMGVR_UViG_2693429775_000001|2693429775|2693473154|81292-89982_3	34	96.97	33	0.970588	9e-22	IMGVR_UViG_2693429775_000001	2693429775	2693473154	81292-89982	;;;	vOTU_00000006	8691	Provirus	0.96	High-confidence	81.41	0	Genome fragment	11;11;0;8	r__Monodnaviria;k__Loebvirae;p__Hofneiviricota;c__Faserviricetes;o__Tubulavirales;f__Inoviridae;;	geNomad	d__Bacteria;p__Proteobacteria;c__Gammaproteobacteria;o__Pseudomonadales;f__Pseudomonadaceae;g__Pseudomonas;s__Pseudomonas aeruginosa	Isolate taxonomy	Inoviruses (10.1038/s41564-019-0510-x)	Isolate taxonomy	d__Bacteria;p__Proteobacteria;c__Gammaproteobacteria;o__Pseudomonadales;f__Pseudomonadaceae;g__Pseudomonas;s__Pseudomonas aeruginosa
IMGVR_UViG_2695420396_000001|2695420396|2695427225|6360-15050_3	34	96.97	33	0.970588	9e-22	IMGVR_UViG_2695420396_000001	2695420396	2695427225	6360-15050	;;;	vOTU_00000006	8691	Provirus	0.9601	High-confidence	81.41	0	Genome fragment	11;11;0;8	r__Monodnaviria;k__Loebvirae;p__Hofneiviricota;c__Faserviricetes;o__Tubulavirales;f__Inoviridae;;	geNomad	d__Bacteria;p__Proteobacteria;c__Gammaproteobacteria;o__Pseudomonadales;f__Pseudomonadaceae;g__Pseudomonas;s__Pseudomonas aeruginosa	Isolate taxonomy	Inoviruses (10.1038/s41564-019-0510-x)	Isolate taxonomy	d__Bacteria;p__Proteobacteria;c__Gammaproteobacteria;o__Pseudomonadales;f__Pseudomonadaceae;g__Pseudomonas;s__Pseudomonas aeruginosa
IMGVR_UViG_2695420408_000001|2695420408|2695428953|6300-14990_3	34	96.97	33	0.970588	9e-22	IMGVR_UViG_2695420408_000001	2695420408	2695428953	6300-14990	;;;	vOTU_00000006	8691	Provirus	0.96	High-confidence	81.41	0	Genome fragment	11;11;0;8	r__Monodnaviria;k__Loebvirae;p__Hofneiviricota;c__Faserviricetes;o__Tubulavirales;f__Inoviridae;;	geNomad	d__Bacteria;p__Proteobacteria;c__Gammaproteobacteria;o__Pseudomonadales;f__Pseudomonadaceae;g__Pseudomonas;s__Pseudomonas aeruginosa	Isolate taxonomy	Inoviruses (10.1038/s41564-019-0510-x)	Isolate taxonomy	d__Bacteria;p__Proteobacteria;c__Gammaproteobacteria;o__Pseudomonadales;f__Pseudomonadaceae;g__Pseudomonas;s__Pseudomonas aeruginosa
IMGVR_UViG_2695420481_000001|2695420481|2695437040|6343-15033_3	34	96.97	33	0.970588	9e-22	IMGVR_UViG_2695420481_000001	2695420481	2695437040	6343-15033	;;;	vOTU_00000006	8691	Provirus	0.9599	High-confidence	81.41	0	Genome fragment	11;11;0;8	r__Monodnaviria;k__Loebvirae;p__Hofneiviricota;c__Faserviricetes;o__Tubulavirales;f__Inoviridae;;	geNomad	d__Bacteria;p__Proteobacteria;c__Gammaproteobacteria;o__Pseudomonadales;f__Pseudomonadaceae;g__Pseudomonas;s__Pseudomonas aeruginosa	Isolate taxonomy	Inoviruses (10.1038/s41564-019-0510-x)	Isolate taxonomy	d__Bacteria;p__Proteobacteria;c__Gammaproteobacteria;o__Pseudomonadales;f__Pseudomonadaceae;g__Pseudomonas;s__Pseudomonas aeruginosa
IMGVR_UViG_2695420489_000001|2695420489|2695437945|100644-107712_2	34	96.97	33	0.970588	9e-22	IMGVR_UViG_2695420489_000001	2695420489	2695437945	100644-107712	;;;	vOTU_00002203	7069	Provirus	0.9794	High-confidence	66.22	0	Genome fragment	10;10;0;9	r__Monodnaviria;k__Loebvirae;p__Hofneiviricota;c__Faserviricetes;o__Tubulavirales;f__Inoviridae;;	geNomad	d__Bacteria;p__Proteobacteria;c__Gammaproteobacteria;o__Pseudomonadales;f__Pseudomonadaceae;g__Pseudomonas;s__Pseudomonas aeruginosa	Isolate taxonomy	Inoviruses (10.1038/s41564-019-0510-x)	Isolate taxonomy	d__Bacteria;p__Proteobacteria;c__Gammaproteobacteria;o__Pseudomonadales;f__Pseudomonadaceae;g__Pseudomonas;s__Pseudomonas aeruginosa
IMGVR_UViG_2695420515_000001|2695420515|2695441698|5067-13757_3	34	96.97	33	0.970588	9e-22	IMGVR_UViG_2695420515_000001	2695420515	2695441698	5067-13757	;;;	vOTU_00000006	8691	Provirus	0.96	High-confidence	81.41	0	Genome fragment	11;11;0;8	r__Monodnaviria;k__Loebvirae;p__Hofneiviricota;c__Faserviricetes;o__Tubulavirales;f__Inoviridae;;	geNomad	d__Bacteria;p__Proteobacteria;c__Gammaproteobacteria;o__Pseudomonadales;f__Pseudomonadaceae;g__Pseudomonas;s__Pseudomonas aeruginosa	Isolate taxonomy	Inoviruses (10.1038/s41564-019-0510-x)	Isolate taxonomy	d__Bacteria;p__Proteobacteria;c__Gammaproteobacteria;o__Pseudomonadales;f__Pseudomonadaceae;g__Pseudomonas;s__Pseudomonas aeruginosa
IMGVR_UViG_2695420520_000001|2695420520|2695442226|6265-14955_3	34	96.97	33	0.970588	9e-22	IMGVR_UViG_2695420520_000001	2695420520	2695442226	6265-14955	;;;	vOTU_00000006	8691	Provirus	0.9599	High-confidence	81.41	0	Genome fragment	11;11;0;8	r__Monodnaviria;k__Loebvirae;p__Hofneiviricota;c__Faserviricetes;o__Tubulavirales;f__Inoviridae;;	geNomad	d__Bacteria;p__Proteobacteria;c__Gammaproteobacteria;o__Pseudomonadales;f__Pseudomonadaceae;g__Pseudomonas;s__Pseudomonas aeruginosa	Isolate taxonomy	Inoviruses (10.1038/s41564-019-0510-x)	Isolate taxonomy	d__Bacteria;p__Proteobacteria;c__Gammaproteobacteria;o__Pseudomonadales;f__Pseudomonadaceae;g__Pseudomonas;s__Pseudomonas aeruginosa
IMGVR_UViG_2695420642_000001|2695420642|2695459377|6364-15054_3	34	96.97	33	0.970588	9e-22	IMGVR_UViG_2695420642_000001	2695420642	2695459377	6364-15054	;;;	vOTU_00000006	8691	Provirus	0.96	High-confidence	81.41	0	Genome fragment	11;11;0;8	r__Monodnaviria;k__Loebvirae;p__Hofneiviricota;c__Faserviricetes;o__Tubulavirales;f__Inoviridae;;	geNomad	d__Bacteria;p__Proteobacteria;c__Gammaproteobacteria;o__Pseudomonadales;f__Pseudomonadaceae;g__Pseudomonas;s__Pseudomonas aeruginosa	Isolate taxonomy	Inoviruses (10.1038/s41564-019-0510-x)	Isolate taxonomy	d__Bacteria;p__Proteobacteria;c__Gammaproteobacteria;o__Pseudomonadales;f__Pseudomonadaceae;g__Pseudomonas;s__Pseudomonas aeruginosa
IMGVR_UViG_2695420707_000001|2695420707|2695471130|6348-15038_3	34	96.97	33	0.970588	9e-22	IMGVR_UViG_2695420707_000001	2695420707	2695471130	6348-15038	;;;	vOTU_00000006	8691	Provirus	0.96	High-confidence	81.41	0	Genome fragment	11;11;0;8	r__Monodnaviria;k__Loebvirae;p__Hofneiviricota;c__Faserviricetes;o__Tubulavirales;f__Inoviridae;;	geNomad	d__Bacteria;p__Proteobacteria;c__Gammaproteobacteria;o__Pseudomonadales;f__Pseudomonadaceae;g__Pseudomonas;s__Pseudomonas aeruginosa	Isolate taxonomy	Inoviruses (10.1038/s41564-019-0510-x)	Isolate taxonomy	d__Bacteria;p__Proteobacteria;c__Gammaproteobacteria;o__Pseudomonadales;f__Pseudomonadaceae;g__Pseudomonas;s__Pseudomonas aeruginosa
IMGVR_UViG_2695420740_000001|2695420740|2695475432|81292-89982_3	34	96.97	33	0.970588	9e-22	IMGVR_UViG_2695420740_000001	2695420740	2695475432	81292-89982	;;;	vOTU_00000006	8691	Provirus	0.96	High-confidence	81.41	0	Genome fragment	11;11;0;8	r__Monodnaviria;k__Loebvirae;p__Hofneiviricota;c__Faserviricetes;o__Tubulavirales;f__Inoviridae;;	geNomad	d__Bacteria;p__Proteobacteria;c__Gammaproteobacteria;o__Pseudomonadales;f__Pseudomonadaceae;g__Pseudomonas;s__Pseudomonas aeruginosa	Isolate taxonomy	Inoviruses (10.1038/s41564-019-0510-x)	Isolate taxonomy	d__Bacteria;p__Proteobacteria;c__Gammaproteobacteria;o__Pseudomonadales;f__Pseudomonadaceae;g__Pseudomonas;s__Pseudomonas aeruginosa
IMGVR_UViG_2695420785_000001|2695420785|2695480877|6343-15033_3	34	96.97	33	0.970588	9e-22	IMGVR_UViG_2695420785_000001	2695420785	2695480877	6343-15033	;;;	vOTU_00000006	8691	Provirus	0.96	High-confidence	81.41	0	Genome fragment	11;11;0;8	r__Monodnaviria;k__Loebvirae;p__Hofneiviricota;c__Faserviricetes;o__Tubulavirales;f__Inoviridae;;	geNomad	d__Bacteria;p__Proteobacteria;c__Gammaproteobacteria;o__Pseudomonadales;f__Pseudomonadaceae;g__Pseudomonas;s__Pseudomonas aeruginosa	Isolate taxonomy	Inoviruses (10.1038/s41564-019-0510-x)	Isolate taxonomy	d__Bacteria;p__Proteobacteria;c__Gammaproteobacteria;o__Pseudomonadales;f__Pseudomonadaceae;g__Pseudomonas;s__Pseudomonas aeruginosa
IMGVR_UViG_2695420795_000001|2695420795|2695482086|6383-15073_3	34	96.97	33	0.970588	9e-22	IMGVR_UViG_2695420795_000001	2695420795	2695482086	6383-15073	;;;	vOTU_00000006	8691	Provirus	0.96	High-confidence	81.41	0	Genome fragment	11;11;0;8	r__Monodnaviria;k__Loebvirae;p__Hofneiviricota;c__Faserviricetes;o__Tubulavirales;f__Inoviridae;;	geNomad	d__Bacteria;p__Proteobacteria;c__Gammaproteobacteria;o__Pseudomonadales;f__Pseudomonadaceae;g__Pseudomonas;s__Pseudomonas aeruginosa	Isolate taxonomy	Inoviruses (10.1038/s41564-019-0510-x)	Isolate taxonomy	d__Bacteria;p__Proteobacteria;c__Gammaproteobacteria;o__Pseudomonadales;f__Pseudomonadaceae;g__Pseudomonas;s__Pseudomonas aeruginosa
IMGVR_UViG_2695420796_000001|2695420796|2695482154|81292-89982_3	34	96.97	33	0.970588	9e-22	IMGVR_UViG_2695420796_000001	2695420796	2695482154	81292-89982	;;;	vOTU_00000006	8691	Provirus	0.96	High-confidence	81.41	0	Genome fragment	11;11;0;8	r__Monodnaviria;k__Loebvirae;p__Hofneiviricota;c__Faserviricetes;o__Tubulavirales;f__Inoviridae;;	geNomad	d__Bacteria;p__Proteobacteria;c__Gammaproteobacteria;o__Pseudomonadales;f__Pseudomonadaceae;g__Pseudomonas;s__Pseudomonas aeruginosa	Isolate taxonomy	Inoviruses (10.1038/s41564-019-0510-x)	Isolate taxonomy	d__Bacteria;p__Proteobacteria;c__Gammaproteobacteria;o__Pseudomonadales;f__Pseudomonadaceae;g__Pseudomonas;s__Pseudomonas aeruginosa
IMGVR_UViG_2695420858_000001|2695420858|2695491104|6343-15033_3	34	96.97	33	0.970588	9e-22	IMGVR_UViG_2695420858_000001	2695420858	2695491104	6343-15033	;;;	vOTU_00000006	8691	Provirus	0.96	High-confidence	81.41	0	Genome fragment	11;11;0;8	r__Monodnaviria;k__Loebvirae;p__Hofneiviricota;c__Faserviricetes;o__Tubulavirales;f__Inoviridae;;	geNomad	d__Bacteria;p__Proteobacteria;c__Gammaproteobacteria;o__Pseudomonadales;f__Pseudomonadaceae;g__Pseudomonas;s__Pseudomonas aeruginosa	Isolate taxonomy	Inoviruses (10.1038/s41564-019-0510-x)	Isolate taxonomy	d__Bacteria;p__Proteobacteria;c__Gammaproteobacteria;o__Pseudomonadales;f__Pseudomonadaceae;g__Pseudomonas;s__Pseudomonas aeruginosa
IMGVR_UViG_2695420907_000001|2695420907|2695497072|5067-13757_3	34	96.97	33	0.970588	9e-22	IMGVR_UViG_2695420907_000001	2695420907	2695497072	5067-13757	;;;	vOTU_00000006	8691	Provirus	0.96	High-confidence	81.41	0	Genome fragment	11;11;0;8	r__Monodnaviria;k__Loebvirae;p__Hofneiviricota;c__Faserviricetes;o__Tubulavirales;f__Inoviridae;;	geNomad	d__Bacteria;p__Proteobacteria;c__Gammaproteobacteria;o__Pseudomonadales;f__Pseudomonadaceae;g__Pseudomonas;s__Pseudomonas aeruginosa	Isolate taxonomy	Inoviruses (10.1038/s41564-019-0510-x)	Isolate taxonomy	d__Bacteria;p__Proteobacteria;c__Gammaproteobacteria;o__Pseudomonadales;f__Pseudomonadaceae;g__Pseudomonas;s__Pseudomonas aeruginosa
IMGVR_UViG_2695420908_000001|2695420908|2695497243|6350-15040_3	34	96.97	33	0.970588	9e-22	IMGVR_UViG_2695420908_000001	2695420908	2695497243	6350-15040	;;;	vOTU_00000006	8691	Provirus	0.96	High-confidence	81.41	0	Genome fragment	11;11;0;8	r__Monodnaviria;k__Loebvirae;p__Hofneiviricota;c__Faserviricetes;o__Tubulavirales;f__Inoviridae;;	geNomad	d__Bacteria;p__Proteobacteria;c__Gammaproteobacteria;o__Pseudomonadales;f__Pseudomonadaceae;g__Pseudomonas;s__Pseudomonas aeruginosa	Isolate taxonomy	Inoviruses (10.1038/s41564-019-0510-x)	Isolate taxonomy	d__Bacteria;p__Proteobacteria;c__Gammaproteobacteria;o__Pseudomonadales;f__Pseudomonadaceae;g__Pseudomonas;s__Pseudomonas aeruginosa
IMGVR_UViG_2698536406_000001|2698536406|2698548627|81293-89983_3	34	96.97	33	0.970588	9e-22	IMGVR_UViG_2698536406_000001	2698536406	2698548627	81293-89983	;;;	vOTU_00000006	8691	Provirus	0.96	High-confidence	81.41	0	Genome fragment	11;11;0;8	r__Monodnaviria;k__Loebvirae;p__Hofneiviricota;c__Faserviricetes;o__Tubulavirales;f__Inoviridae;;	geNomad	d__Bacteria;p__Proteobacteria;c__Gammaproteobacteria;o__Pseudomonadales;f__Pseudomonadaceae;g__Pseudomonas;s__Pseudomonas aeruginosa	Isolate taxonomy	Inoviruses (10.1038/s41564-019-0510-x)	Isolate taxonomy	d__Bacteria;p__Proteobacteria;c__Gammaproteobacteria;o__Pseudomonadales;f__Pseudomonadaceae;g__Pseudomonas;s__Pseudomonas aeruginosa
IMGVR_UViG_2698536490_000001|2698536490|2698560802|6355-15045_3	34	96.97	33	0.970588	9e-22	IMGVR_UViG_2698536490_000001	2698536490	2698560802	6355-15045	;;;	vOTU_00000006	8691	Provirus	0.96	High-confidence	81.41	0	Genome fragment	11;11;0;8	r__Monodnaviria;k__Loebvirae;p__Hofneiviricota;c__Faserviricetes;o__Tubulavirales;f__Inoviridae;;	geNomad	d__Bacteria;p__Proteobacteria;c__Gammaproteobacteria;o__Pseudomonadales;f__Pseudomonadaceae;g__Pseudomonas;s__Pseudomonas aeruginosa	Isolate taxonomy	Inoviruses (10.1038/s41564-019-0510-x)	Isolate taxonomy	d__Bacteria;p__Proteobacteria;c__Gammaproteobacteria;o__Pseudomonadales;f__Pseudomonadaceae;g__Pseudomonas;s__Pseudomonas aeruginosa
IMGVR_UViG_2706794515_000001|2706794515|2706804526|20739-29927_12	34	96.97	33	0.970588	9e-22	IMGVR_UViG_2706794515_000001	2706794515	2706804526	20739-29927	;;;	vOTU_00000006	9189	Provirus	0.9461	High-confidence	86.08	0	Genome fragment	13;13;0;8	r__Monodnaviria;k__Loebvirae;p__Hofneiviricota;c__Faserviricetes;o__Tubulavirales;f__Inoviridae;;	geNomad	d__Bacteria;p__Proteobacteria;c__Gammaproteobacteria;o__Pseudomonadales;f__Pseudomonadaceae;g__Pseudomonas;s__Pseudomonas aeruginosa	Isolate taxonomy	Inoviruses (10.1038/s41564-019-0510-x)	Isolate taxonomy	d__Bacteria;p__Proteobacteria;c__Gammaproteobacteria;o__Pseudomonadales;f__Pseudomonadaceae;g__Pseudomonas;s__Pseudomonas aeruginosa
IMGVR_UViG_2721755595_000003|2721755595|2721801110|5685164-5694485_4	34	96.97	33	0.970588	9e-22	IMGVR_UViG_2721755595_000003	2721755595	2721801110	5685164-5694485	Engineered;Wastewater;Unclassified;Unclassified	vOTU_00004631	9322	Provirus	0.9528	High-confidence	87.33	0	Genome fragment	13;13;0;10	r__Monodnaviria;k__Loebvirae;p__Hofneiviricota;c__Faserviricetes;o__Tubulavirales;f__Inoviridae;;	geNomad	d__Bacteria;p__Proteobacteria;c__Gammaproteobacteria;o__Pseudomonadales;f__Pseudomonadaceae;g__Pseudomonas;s__Pseudomonas aeruginosa	Isolate taxonomy	Inoviruses (10.1038/s41564-019-0510-x)	Isolate taxonomy	d__Bacteria;p__Proteobacteria;c__Gammaproteobacteria;o__Pseudomonadales;f__Pseudomonadaceae;g__Pseudomonas;s__Pseudomonas aeruginosa
IMGVR_UViG_2734482525_000001|2734482525|2734655926|20069-28849_12	34	96.97	33	0.970588	9e-22	IMGVR_UViG_2734482525_000001	2734482525	2734655926	20069-28849	;;;	vOTU_00000006	8781	Provirus	0.9605	High-confidence	82.26	0	Genome fragment	12;12;0;9	r__Monodnaviria;k__Loebvirae;p__Hofneiviricota;c__Faserviricetes;o__Tubulavirales;f__Inoviridae;;	geNomad	d__Bacteria;p__Proteobacteria;c__Gammaproteobacteria;o__Pseudomonadales;f__Pseudomonadaceae;g__Pseudomonas;s__Pseudomonas aeruginosa	Isolate taxonomy	Inoviruses (10.1038/s41564-019-0510-x)	Isolate taxonomy	d__Bacteria;p__Proteobacteria;c__Gammaproteobacteria;o__Pseudomonadales;f__Pseudomonadaceae;g__Pseudomonas;s__Pseudomonas aeruginosa
IMGVR_UViG_2571042490_000002|2571042490|2571116727|793611-801549_3	34	96.97	33	0.970588	1e-21	IMGVR_UViG_2571042490_000002	2571042490	2571116727	793611-801549	Host-associated;Human;Unclassified;Unclassified	vOTU_00004630	7939	Provirus	0.9733	High-confidence	74.37	0	Genome fragment	12;12;0;10	r__Monodnaviria;k__Loebvirae;p__Hofneiviricota;c__Faserviricetes;o__Tubulavirales;f__Inoviridae;;	geNomad	d__Bacteria;p__Proteobacteria;c__Gammaproteobacteria;o__Pseudomonadales;f__Pseudomonadaceae;g__Pseudomonas;s__Pseudomonas aeruginosa	Isolate taxonomy	Inoviruses (10.1038/s41564-019-0510-x)	Isolate taxonomy	d__Bacteria;p__Proteobacteria;c__Gammaproteobacteria;o__Pseudomonadales;f__Pseudomonadaceae;g__Pseudomonas;s__Pseudomonas aeruginosa
IMGVR_UViG_2579778868_000002|2579778868|2579826943|365990-376340_4	34	96.97	33	0.970588	1e-21	IMGVR_UViG_2579778868_000002	2579778868	2579826943	365990-376340	Host-associated;Human;Unclassified;Unclassified	vOTU_00002198	10351	Provirus	0.9631	High-confidence	96.96	0	High-quality	14;14;0;10	r__Monodnaviria;k__Loebvirae;p__Hofneiviricota;c__Faserviricetes;o__Tubulavirales;f__Inoviridae;;	geNomad	d__Bacteria;p__Proteobacteria;c__Gammaproteobacteria;o__Pseudomonadales;f__Pseudomonadaceae;g__Pseudomonas;s__Pseudomonas aeruginosa	Isolate taxonomy	Inoviruses (10.1038/s41564-019-0510-x)	Isolate taxonomy	d__Bacteria;p__Proteobacteria;c__Gammaproteobacteria;o__Pseudomonadales;f__Pseudomonadaceae;g__Pseudomonas;s__Pseudomonas aeruginosa
IMGVR_UViG_2510461036_000011|2510461036|2510476999|40920-48923_3	34	96.67	30	0.882353	2e-19	IMGVR_UViG_2510461036_000011	2510461036	2510476999	40920-48923	Host-associated;Unclassified;Unclassified;Unclassified	vOTU_00004682	8004	Provirus	0.974	High-confidence	74.98	0	Genome fragment	13;13;0;10	r__Monodnaviria;k__Loebvirae;p__Hofneiviricota;c__Faserviricetes;o__Tubulavirales;f__Inoviridae;;	geNomad	d__Bacteria;p__Proteobacteria;c__Gammaproteobacteria;o__Pseudomonadales;f__Pseudomonadaceae;g__Pseudomonas;s__Pseudomonas aeruginosa	Isolate taxonomy	geNomad v1.1.0 (10.5281/zenodo.7015982)	Isolate taxonomy	d__Bacteria;p__Proteobacteria;c__Gammaproteobacteria;o__Pseudomonadales;f__Pseudomonadaceae;g__Pseudomonas;s__Pseudomonas aeruginosa
IMGVR_UViG_2718218368_000002|2718218368|2718229100|5535952-5546899_15	37	96.67	30	0.810811	2e-19	IMGVR_UViG_2718218368_000002	2718218368	2718229100	5535952-5546899	Host-associated;Human;Respiratory system;Sputum	vOTU_00002928	10948	Provirus	0.9527	High-confidence	100	0	High-quality	14;14;0;10	r__Monodnaviria;k__Loebvirae;p__Hofneiviricota;c__Faserviricetes;o__Tubulavirales;f__Inoviridae;;	geNomad	d__Bacteria;p__Proteobacteria;c__Gammaproteobacteria;o__Pseudomonadales;f__Pseudomonadaceae;g__Pseudomonas;s__Pseudomonas aeruginosa	Isolate taxonomy	Inoviruses (10.1038/s41564-019-0510-x)	Isolate taxonomy	d__Bacteria;p__Proteobacteria;c__Gammaproteobacteria;o__Pseudomonadales;f__Pseudomonadaceae;g__Pseudomonas;s__Pseudomonas aeruginosa
IMGVR_UViG_2568526011_000001|2568526011|2568526755_2	34	93.94	33	0.970588	2e-21	IMGVR_UViG_2568526011_000001	2568526011	2568526755	whole	;;;	vOTU_00002491	4647	Linear	0.9763	High-confidence	43.53	0	Genome fragment	6;6;0;7	r__Monodnaviria;k__Loebvirae;p__Hofneiviricota;c__Faserviricetes;o__Tubulavirales;f__Inoviridae;;	geNomad	d__Bacteria;p__Proteobacteria;c__Gammaproteobacteria;o__Pseudomonadales;f__Pseudomonadaceae;g__Pseudomonas;s__Pseudomonas aeruginosa	Isolate taxonomy	geNomad v1.1.0 (10.5281/zenodo.7015982)	Isolate taxonomy	d__Bacteria;p__Proteobacteria;c__Gammaproteobacteria;o__Pseudomonadales;f__Pseudomonadaceae;g__Pseudomonas;s__Pseudomonas aeruginosa
IMGVR_UViG_2574180290_000002|2574180290|2574231512_12	34	93.94	33	0.970588	2e-21	IMGVR_UViG_2574180290_000002	2574180290	2574231512	whole	;;;	vOTU_00000099	5775	Linear	0.9612	High-confidence	54.1	0	Genome fragment	10;10;0;7	r__Monodnaviria;k__Loebvirae;p__Hofneiviricota;c__Faserviricetes;o__Tubulavirales;f__Inoviridae;;	geNomad	d__Bacteria;p__Proteobacteria;c__Gammaproteobacteria;o__Pseudomonadales;f__Pseudomonadaceae;g__Pseudomonas;s__Pseudomonas aeruginosa	Isolate taxonomy	geNomad v1.1.0 (10.5281/zenodo.7015982)	Isolate taxonomy	d__Bacteria;p__Proteobacteria;c__Gammaproteobacteria;o__Pseudomonadales;f__Pseudomonadaceae;g__Pseudomonas;s__Pseudomonas aeruginosa
IMGVR_UViG_3300045988_113210|3300045988|Ga0495776_082594_2	34	93.94	33	0.970588	2e-21	IMGVR_UViG_3300045988_113210	3300045988	Ga0495776_082594	whole	Host-associated;Mammals: Human;Digestive system;Large intestine	vOTU_07963698	8191	Linear	0.9763	High-confidence	76.73	0	Genome fragment	14;14;0;8	r__Monodnaviria;k__Loebvirae;p__Hofneiviricota;c__Faserviricetes;o__Tubulavirales;f__Inoviridae;;	geNomad	d__Bacteria;p__Proteobacteria;c__Gammaproteobacteria;o__Pseudomonadales;f__Pseudomonadaceae;g__Pseudomonas;	CRISPR spacer match	geNomad v1.1.0 (10.5281/zenodo.7015982)	CRISPR spacer match	d__Bacteria;p__Proteobacteria;c__Gammaproteobacteria;o__Pseudomonadales;f__Pseudomonadaceae;g__Pseudomonas;
IMGVR_UViG_638276671_000001|638276671|638275456_8	34	93.94	33	0.970588	2e-21	IMGVR_UViG_638276671_000001	638276671	638275456	whole	;;;	vOTU_00000184	7349	Linear	0.9778	High-confidence	68.84	0	Reference	14;14;0;	r__Monodnaviria;k__Loebvirae;p__Hofneiviricota;c__Faserviricetes;o__Tubulavirales;f__Inoviridae;g__Primolicivirus;	RefSeq	d__Bacteria;p__Proteobacteria;c__Gammaproteobacteria;o__Pseudomonadales;f__Pseudomonadaceae;g__Pseudomonas;	CRISPR spacer match	RefSeq r213 (10.1093/nar/gkv1189)	CRISPR spacer match	d__Bacteria;p__Proteobacteria;c__Gammaproteobacteria;o__Pseudomonadales;f__Pseudomonadaceae;g__Pseudomonas;
IMGVR_UViG_2731958032_000001|2731958032|2732037822_3	34	93.94	33	0.970588	4e-21	IMGVR_UViG_2731958032_000001	2731958032	2732037822	whole	;;;	vOTU_00004682	10675	Linear	0.9574	High-confidence	100	0	High-quality	14;14;0;10	r__Monodnaviria;k__Loebvirae;p__Hofneiviricota;c__Faserviricetes;o__Tubulavirales;f__Inoviridae;;	geNomad	d__Bacteria;p__Proteobacteria;c__Gammaproteobacteria;o__Pseudomonadales;f__Pseudomonadaceae;g__Pseudomonas;s__Pseudomonas aeruginosa	Isolate taxonomy	geNomad v1.1.0 (10.5281/zenodo.7015982)	Isolate taxonomy	d__Bacteria;p__Proteobacteria;c__Gammaproteobacteria;o__Pseudomonadales;f__Pseudomonadaceae;g__Pseudomonas;s__Pseudomonas aeruginosa
IMGVR_UViG_2731958034_000001|2731958034|2732037972_14	34	93.94	33	0.970588	4e-21	IMGVR_UViG_2731958034_000001	2731958034	2732037972	whole	;;;	vOTU_00248566	9630	Linear	0.9592	High-confidence	90.21	0	High-quality	13;13;0;9	r__Monodnaviria;k__Loebvirae;p__Hofneiviricota;c__Faserviricetes;o__Tubulavirales;f__Inoviridae;;	geNomad	d__Bacteria;p__Proteobacteria;c__Gammaproteobacteria;o__Pseudomonadales;f__Pseudomonadaceae;g__Pseudomonas;s__Pseudomonas aeruginosa	Isolate taxonomy	geNomad v1.1.0 (10.5281/zenodo.7015982)	Isolate taxonomy	d__Bacteria;p__Proteobacteria;c__Gammaproteobacteria;o__Pseudomonadales;f__Pseudomonadaceae;g__Pseudomonas;s__Pseudomonas aeruginosa
IMGVR_UViG_2734482497_000001|2734482497|2734653566_12	34	93.94	33	0.970588	4e-21	IMGVR_UViG_2734482497_000001	2734482497	2734653566	whole	;;;	vOTU_00004682	6999	Linear	0.9702	High-confidence	65.56	0	Genome fragment	12;12;0;9	r__Monodnaviria;k__Loebvirae;p__Hofneiviricota;c__Faserviricetes;o__Tubulavirales;f__Inoviridae;;	geNomad	d__Bacteria;p__Proteobacteria;c__Gammaproteobacteria;o__Pseudomonadales;f__Pseudomonadaceae;g__Pseudomonas;s__Pseudomonas aeruginosa	Isolate taxonomy	geNomad v1.1.0 (10.5281/zenodo.7015982)	Isolate taxonomy	d__Bacteria;p__Proteobacteria;c__Gammaproteobacteria;o__Pseudomonadales;f__Pseudomonadaceae;g__Pseudomonas;s__Pseudomonas aeruginosa
IMGVR_UViG_2734482514_000001|2734482514|2734654758_3	34	93.94	33	0.970588	4e-21	IMGVR_UViG_2734482514_000001	2734482514	2734654758	whole	;;;	vOTU_00004682	10675	Linear	0.9574	High-confidence	100	0	High-quality	14;14;0;10	r__Monodnaviria;k__Loebvirae;p__Hofneiviricota;c__Faserviricetes;o__Tubulavirales;f__Inoviridae;;	geNomad	d__Bacteria;p__Proteobacteria;c__Gammaproteobacteria;o__Pseudomonadales;f__Pseudomonadaceae;g__Pseudomonas;s__Pseudomonas aeruginosa	Isolate taxonomy	geNomad v1.1.0 (10.5281/zenodo.7015982)	Isolate taxonomy	d__Bacteria;p__Proteobacteria;c__Gammaproteobacteria;o__Pseudomonadales;f__Pseudomonadaceae;g__Pseudomonas;s__Pseudomonas aeruginosa
IMGVR_UViG_2660238266_000003|2660238266|2660287201_4	34	93.94	33	0.970588	9e-21	IMGVR_UViG_2660238266_000003	2660238266	2660287201	whole	Host-associated;Mammals: Human;Unclassified;Unclassified	vOTU_00002197	4199	Linear	0.9763	High-confidence	39.33	0	Genome fragment	5;5;0;4	r__Monodnaviria;k__Loebvirae;p__Hofneiviricota;c__Faserviricetes;o__Tubulavirales;f__Inoviridae;;	geNomad	d__Bacteria;p__Proteobacteria;c__Gammaproteobacteria;o__Pseudomonadales;f__Pseudomonadaceae;g__Pseudomonas;s__Pseudomonas aeruginosa	Isolate taxonomy	geNomad v1.1.0 (10.5281/zenodo.7015982)	Isolate taxonomy	d__Bacteria;p__Proteobacteria;c__Gammaproteobacteria;o__Pseudomonadales;f__Pseudomonadaceae;g__Pseudomonas;s__Pseudomonas aeruginosa
IMGVR_UViG_2917026592_000003|2917026592|2917026592|5349640-5357551_3	34	93.94	33	0.970588	2e-21	IMGVR_UViG_2917026592_000003	2917026592	2917026592	5349640-5357551	;;;	vOTU_00000006	7912	Provirus	0.9802	High-confidence	74.12	0	Genome fragment	13;13;0;10	r__Monodnaviria;k__Loebvirae;p__Hofneiviricota;c__Faserviricetes;o__Tubulavirales;f__Inoviridae;;	geNomad	d__Bacteria;p__Proteobacteria;c__Gammaproteobacteria;o__Pseudomonadales;f__Pseudomonadaceae;g__Pseudomonas;s__Pseudomonas aeruginosa	Isolate taxonomy	geNomad v1.1.0 (10.5281/zenodo.7015982)	Isolate taxonomy	d__Bacteria;p__Proteobacteria;c__Gammaproteobacteria;o__Pseudomonadales;f__Pseudomonadaceae;g__Pseudomonas;s__Pseudomonas aeruginosa
IMGVR_UViG_2925725116_000007|2925725116|2925725116|5347614-5355881_3	34	93.94	33	0.970588	2e-21	IMGVR_UViG_2925725116_000007	2925725116	2925725116	5347614-5355881	Host-associated;Human;Circulatory system;Blood	vOTU_00002203	8268	Provirus	0.979	High-confidence	77.45	0	Genome fragment	13;13;0;9	r__Monodnaviria;k__Loebvirae;p__Hofneiviricota;c__Faserviricetes;o__Tubulavirales;f__Inoviridae;;	geNomad	d__Bacteria;p__Proteobacteria;c__Gammaproteobacteria;o__Pseudomonadales;f__Pseudomonadaceae;g__Pseudomonas;s__Pseudomonas aeruginosa	Isolate taxonomy	geNomad v1.1.0 (10.5281/zenodo.7015982)	Isolate taxonomy	d__Bacteria;p__Proteobacteria;c__Gammaproteobacteria;o__Pseudomonadales;f__Pseudomonadaceae;g__Pseudomonas;s__Pseudomonas aeruginosa
IMGVR_UViG_2908423126_000003|2908423126|2908423126|3428461-3438892_4	34	93.94	33	0.970588	2e-21	IMGVR_UViG_2908423126_000003	2908423126	2908423126	3428461-3438892	;;;	vOTU_08540796	10432	Provirus	0.952	High-confidence	97.72	0	High-quality	16;16;0;10	r__Monodnaviria;k__Loebvirae;p__Hofneiviricota;c__Faserviricetes;o__Tubulavirales;f__Inoviridae;;	geNomad	d__Bacteria;p__Proteobacteria;c__Gammaproteobacteria;o__Pseudomonadales;f__Pseudomonadaceae;g__Pseudomonas;s__Pseudomonas aeruginosa	Isolate taxonomy	geNomad v1.1.0 (10.5281/zenodo.7015982)	Isolate taxonomy	d__Bacteria;p__Proteobacteria;c__Gammaproteobacteria;o__Pseudomonadales;f__Pseudomonadaceae;g__Pseudomonas;s__Pseudomonas aeruginosa
IMGVR_UViG_2923146907_000001|2923146907|2923146907|1586318-1594352_11	34	93.94	33	0.970588	2e-21	IMGVR_UViG_2923146907_000001	2923146907	2923146907	1586318-1594352	;;;	vOTU_00002203	8035	Provirus	0.9645	High-confidence	75.27	0	Genome fragment	12;12;0;10	r__Monodnaviria;k__Loebvirae;p__Hofneiviricota;c__Faserviricetes;o__Tubulavirales;f__Inoviridae;;	geNomad	d__Bacteria;p__Proteobacteria;c__Gammaproteobacteria;o__Pseudomonadales;f__Pseudomonadaceae;g__Pseudomonas;s__Pseudomonas aeruginosa	Isolate taxonomy	geNomad v1.1.0 (10.5281/zenodo.7015982)	Isolate taxonomy	d__Bacteria;p__Proteobacteria;c__Gammaproteobacteria;o__Pseudomonadales;f__Pseudomonadaceae;g__Pseudomonas;s__Pseudomonas aeruginosa
IMGVR_UViG_2923159863_000007|2923159863|2923159863|4900902-4908946_3	34	93.94	33	0.970588	2e-21	IMGVR_UViG_2923159863_000007	2923159863	2923159863	4900902-4908946	Host-associated;Human;Respiratory system;Unclassified	vOTU_00004630	8045	Provirus	0.9754	High-confidence	75.36	0	Genome fragment	13;13;0;10	r__Monodnaviria;k__Loebvirae;p__Hofneiviricota;c__Faserviricetes;o__Tubulavirales;f__Inoviridae;;	geNomad	d__Bacteria;p__Proteobacteria;c__Gammaproteobacteria;o__Pseudomonadales;f__Pseudomonadaceae;g__Pseudomonas;s__Pseudomonas aeruginosa	Isolate taxonomy	geNomad v1.1.0 (10.5281/zenodo.7015982)	Isolate taxonomy	d__Bacteria;p__Proteobacteria;c__Gammaproteobacteria;o__Pseudomonadales;f__Pseudomonadaceae;g__Pseudomonas;s__Pseudomonas aeruginosa
IMGVR_UViG_2877813470_000006|2877813470|2877813470|4770411-4778455_3	34	93.94	33	0.970588	2e-21	IMGVR_UViG_2877813470_000006	2877813470	2877813470	4770411-4778455	Host-associated;Human;Respiratory system;Unclassified	vOTU_00004630	8045	Provirus	0.9754	High-confidence	75.36	0	Genome fragment	13;13;0;10	r__Monodnaviria;k__Loebvirae;p__Hofneiviricota;c__Faserviricetes;o__Tubulavirales;f__Inoviridae;;	geNomad	d__Bacteria;p__Proteobacteria;c__Gammaproteobacteria;o__Pseudomonadales;f__Pseudomonadaceae;g__Pseudomonas;s__Pseudomonas aeruginosa	Isolate taxonomy	geNomad v1.1.0 (10.5281/zenodo.7015982)	Isolate taxonomy	d__Bacteria;p__Proteobacteria;c__Gammaproteobacteria;o__Pseudomonadales;f__Pseudomonadaceae;g__Pseudomonas;s__Pseudomonas aeruginosa
IMGVR_UViG_2744054530_000003|2744054530|2744064894|212915-223835_12	34	93.94	33	0.970588	2e-21	IMGVR_UViG_2744054530_000003	2744054530	2744064894	212915-223835	;;;	vOTU_08562021	10921	Provirus	0.9227	High-confidence	100	0	High-quality	12;12;0;6	r__Monodnaviria;k__Loebvirae;p__Hofneiviricota;c__Faserviricetes;o__Tubulavirales;f__Inoviridae;;	geNomad	d__Bacteria;p__Proteobacteria;c__Gammaproteobacteria;o__Pseudomonadales;f__Pseudomonadaceae;g__Pseudomonas;s__Pseudomonas aeruginosa	Isolate taxonomy	geNomad v1.1.0 (10.5281/zenodo.7015982)	Isolate taxonomy	d__Bacteria;p__Proteobacteria;c__Gammaproteobacteria;o__Pseudomonadales;f__Pseudomonadaceae;g__Pseudomonas;s__Pseudomonas aeruginosa
IMGVR_UViG_2663763493_000002|2663763493|2663865738|375-7116_8	34	93.94	33	0.970588	2e-21	IMGVR_UViG_2663763493_000002	2663763493	2663865738	375-7116	;;;	vOTU_00004682	6742	Provirus	0.9759	High-confidence	63.16	0	Genome fragment	10;10;0;8	r__Monodnaviria;k__Loebvirae;p__Hofneiviricota;c__Faserviricetes;o__Tubulavirales;f__Inoviridae;;	geNomad	d__Bacteria;p__Proteobacteria;c__Gammaproteobacteria;o__Pseudomonadales;f__Pseudomonadaceae;g__Pseudomonas;s__Pseudomonas aeruginosa	Isolate taxonomy	geNomad v1.1.0 (10.5281/zenodo.7015982)	Isolate taxonomy	d__Bacteria;p__Proteobacteria;c__Gammaproteobacteria;o__Pseudomonadales;f__Pseudomonadaceae;g__Pseudomonas;s__Pseudomonas aeruginosa
IMGVR_UViG_2867923913_000003|2867923913|2867923913|5908047-5915958_11	34	93.94	33	0.970588	2e-21	IMGVR_UViG_2867923913_000003	2867923913	2867923913	5908047-5915958	Host-associated;Mammals: Human;Unclassified;Unclassified	vOTU_00000006	7912	Provirus	0.9741	High-confidence	74.12	0	Genome fragment	13;13;0;10	r__Monodnaviria;k__Loebvirae;p__Hofneiviricota;c__Faserviricetes;o__Tubulavirales;f__Inoviridae;;	geNomad	d__Bacteria;p__Proteobacteria;c__Gammaproteobacteria;o__Pseudomonadales;f__Pseudomonadaceae;g__Pseudomonas;s__Pseudomonas aeruginosa	Isolate taxonomy	geNomad v1.1.0 (10.5281/zenodo.7015982)	Isolate taxonomy	d__Bacteria;p__Proteobacteria;c__Gammaproteobacteria;o__Pseudomonadales;f__Pseudomonadaceae;g__Pseudomonas;s__Pseudomonas aeruginosa
IMGVR_UViG_2897185216_000003|2897185216|2897185216|5229990-5237901_3	34	93.94	33	0.970588	2e-21	IMGVR_UViG_2897185216_000003	2897185216	2897185216	5229990-5237901	Host-associated;Human;Unclassified;Unclassified	vOTU_00000006	7912	Provirus	0.9802	High-confidence	74.12	0	Genome fragment	13;13;0;10	r__Monodnaviria;k__Loebvirae;p__Hofneiviricota;c__Faserviricetes;o__Tubulavirales;f__Inoviridae;;	geNomad	d__Bacteria;p__Proteobacteria;c__Gammaproteobacteria;o__Pseudomonadales;f__Pseudomonadaceae;g__Pseudomonas;s__Pseudomonas aeruginosa	Isolate taxonomy	geNomad v1.1.0 (10.5281/zenodo.7015982)	Isolate taxonomy	d__Bacteria;p__Proteobacteria;c__Gammaproteobacteria;o__Pseudomonadales;f__Pseudomonadaceae;g__Pseudomonas;s__Pseudomonas aeruginosa
IMGVR_UViG_2510461033_000001|2510461033|2510474051|67765-73070_4	34	93.94	33	0.970588	2e-21	IMGVR_UViG_2510461033_000001	2510461033	2510474051	67765-73070	;;;	vOTU_00000006	5306	Provirus	0.9762	High-confidence	49.7	0	Genome fragment	7;7;0;5	r__Monodnaviria;k__Loebvirae;p__Hofneiviricota;c__Faserviricetes;o__Tubulavirales;f__Inoviridae;;	geNomad	d__Bacteria;p__Proteobacteria;c__Gammaproteobacteria;o__Pseudomonadales;f__Pseudomonadaceae;g__Pseudomonas;s__Pseudomonas aeruginosa	Isolate taxonomy	Inoviruses (10.1038/s41564-019-0510-x)	Isolate taxonomy	d__Bacteria;p__Proteobacteria;c__Gammaproteobacteria;o__Pseudomonadales;f__Pseudomonadaceae;g__Pseudomonas;s__Pseudomonas aeruginosa
IMGVR_UViG_2510461034_000001|2510461034|2510474925|99019-105861_5	34	93.94	33	0.970588	2e-21	IMGVR_UViG_2510461034_000001	2510461034	2510474925	99019-105861	Host-associated;Mammals: Human;Auditory/Hearing system;Outer ear	vOTU_00001776	6843	Provirus	0.9378	High-confidence	64.1	0	Genome fragment	8;8;0;6	r__Monodnaviria;k__Loebvirae;p__Hofneiviricota;c__Faserviricetes;o__Tubulavirales;f__Inoviridae;;	geNomad	d__Bacteria;p__Proteobacteria;c__Gammaproteobacteria;o__Pseudomonadales;f__Pseudomonadaceae;g__Pseudomonas;s__Pseudomonas aeruginosa	Isolate taxonomy	Inoviruses (10.1038/s41564-019-0510-x)	Isolate taxonomy	d__Bacteria;p__Proteobacteria;c__Gammaproteobacteria;o__Pseudomonadales;f__Pseudomonadaceae;g__Pseudomonas;s__Pseudomonas aeruginosa
IMGVR_UViG_2529293227_000001|2529293227|2529415872|1-6027_4	34	93.94	33	0.970588	2e-21	IMGVR_UViG_2529293227_000001	2529293227	2529415872	1-6027	;;;	vOTU_00001906	6027	Provirus	0.9687	High-confidence	56.46	0	Genome fragment	8;8;0;6	r__Monodnaviria;k__Loebvirae;p__Hofneiviricota;c__Faserviricetes;o__Tubulavirales;f__Inoviridae;;	geNomad	d__Bacteria;p__Proteobacteria;c__Gammaproteobacteria;o__Pseudomonadales;f__Pseudomonadaceae;g__Pseudomonas;s__Pseudomonas aeruginosa	Isolate taxonomy	Inoviruses (10.1038/s41564-019-0510-x)	Isolate taxonomy	d__Bacteria;p__Proteobacteria;c__Gammaproteobacteria;o__Pseudomonadales;f__Pseudomonadaceae;g__Pseudomonas;s__Pseudomonas aeruginosa
IMGVR_UViG_2529293228_000001|2529293228|2529415979|94859-100586_5	34	93.94	33	0.970588	2e-21	IMGVR_UViG_2529293228_000001	2529293228	2529415979	94859-100586	;;;	vOTU_00001906	5728	Provirus	0.9694	High-confidence	53.66	0	Genome fragment	8;8;0;6	r__Monodnaviria;k__Loebvirae;p__Hofneiviricota;c__Faserviricetes;o__Tubulavirales;f__Inoviridae;;	geNomad	d__Bacteria;p__Proteobacteria;c__Gammaproteobacteria;o__Pseudomonadales;f__Pseudomonadaceae;g__Pseudomonas;s__Pseudomonas aeruginosa	Isolate taxonomy	Inoviruses (10.1038/s41564-019-0510-x)	Isolate taxonomy	d__Bacteria;p__Proteobacteria;c__Gammaproteobacteria;o__Pseudomonadales;f__Pseudomonadaceae;g__Pseudomonas;s__Pseudomonas aeruginosa
IMGVR_UViG_2551306114_000002|2551306114|2551339138|52965-57891_3	34	93.94	33	0.970588	2e-21	IMGVR_UViG_2551306114_000002	2551306114	2551339138	52965-57891	Engineered;Lab synthesis;Unclassified;Unclassified	vOTU_00000006	4927	Provirus	0.9793	High-confidence	46.15	0	Genome fragment	6;6;0;5	r__Monodnaviria;k__Loebvirae;p__Hofneiviricota;c__Faserviricetes;o__Tubulavirales;f__Inoviridae;;	geNomad	d__Bacteria;p__Proteobacteria;c__Gammaproteobacteria;o__Pseudomonadales;f__Pseudomonadaceae;g__Pseudomonas;s__Pseudomonas aeruginosa	Isolate taxonomy	Inoviruses (10.1038/s41564-019-0510-x)	Isolate taxonomy	d__Bacteria;p__Proteobacteria;c__Gammaproteobacteria;o__Pseudomonadales;f__Pseudomonadaceae;g__Pseudomonas;s__Pseudomonas aeruginosa
IMGVR_UViG_2571042318_000002|2571042318|2571065161|488507-493217_5	34	93.94	33	0.970588	2e-21	IMGVR_UViG_2571042318_000002	2571042318	2571065161	488507-493217	Host-associated;Human;Unclassified;Unclassified	vOTU_00002133	4711	Provirus	0.8459	High-confidence	44.13	0	Genome fragment	7;7;0;3	r__Monodnaviria;k__Loebvirae;p__Hofneiviricota;c__Faserviricetes;o__Tubulavirales;f__Inoviridae;;	geNomad	d__Bacteria;p__Proteobacteria;c__Gammaproteobacteria;o__Pseudomonadales;f__Pseudomonadaceae;g__Pseudomonas;s__Pseudomonas aeruginosa	Isolate taxonomy	Inoviruses (10.1038/s41564-019-0510-x)	Isolate taxonomy	d__Bacteria;p__Proteobacteria;c__Gammaproteobacteria;o__Pseudomonadales;f__Pseudomonadaceae;g__Pseudomonas;s__Pseudomonas aeruginosa
IMGVR_UViG_2571042769_000001|2571042769|2571146423|384539-396184_3	34	93.94	33	0.970588	2e-21	IMGVR_UViG_2571042769_000001	2571042769	2571146423	384539-396184	Host-associated;Human;Unclassified;Unclassified	vOTU_00002143	11646	Provirus	0.9589	High-confidence	100	0	High-quality	15;15;0;11	r__Monodnaviria;k__Loebvirae;p__Hofneiviricota;c__Faserviricetes;o__Tubulavirales;f__Inoviridae;;	geNomad	d__Bacteria;p__Proteobacteria;c__Gammaproteobacteria;o__Pseudomonadales;f__Pseudomonadaceae;g__Pseudomonas;s__Pseudomonas aeruginosa	Isolate taxonomy	Inoviruses (10.1038/s41564-019-0510-x)	Isolate taxonomy	d__Bacteria;p__Proteobacteria;c__Gammaproteobacteria;o__Pseudomonadales;f__Pseudomonadaceae;g__Pseudomonas;s__Pseudomonas aeruginosa
IMGVR_UViG_2579778898_000001|2579778898|2579829838|255993-261224_4	34	93.94	33	0.970588	2e-21	IMGVR_UViG_2579778898_000001	2579778898	2579829838	255993-261224	;;;	vOTU_00002198	5232	Provirus	0.9708	High-confidence	41.28	15.77	Genome fragment	7;7;0;5	r__Monodnaviria;k__Loebvirae;p__Hofneiviricota;c__Faserviricetes;o__Tubulavirales;f__Inoviridae;;	geNomad	d__Bacteria;p__Proteobacteria;c__Gammaproteobacteria;o__Pseudomonadales;f__Pseudomonadaceae;g__Pseudomonas;s__Pseudomonas aeruginosa	Isolate taxonomy	Inoviruses (10.1038/s41564-019-0510-x)	Isolate taxonomy	d__Bacteria;p__Proteobacteria;c__Gammaproteobacteria;o__Pseudomonadales;f__Pseudomonadaceae;g__Pseudomonas;s__Pseudomonas aeruginosa
IMGVR_UViG_2579779132_000001|2579779132|2579856999|58296-69059_14	34	93.94	33	0.970588	2e-21	IMGVR_UViG_2579779132_000001	2579779132	2579856999	58296-69059	Host-associated;Human;Unclassified;Unclassified	vOTU_00002220	10764	Provirus	0.9481	High-confidence	100	0	High-quality	14;14;0;11	r__Monodnaviria;k__Loebvirae;p__Hofneiviricota;c__Faserviricetes;o__Tubulavirales;f__Inoviridae;;	geNomad	d__Bacteria;p__Proteobacteria;c__Gammaproteobacteria;o__Pseudomonadales;f__Pseudomonadaceae;g__Pseudomonas;s__Pseudomonas aeruginosa	Isolate taxonomy	Inoviruses (10.1038/s41564-019-0510-x)	Isolate taxonomy	d__Bacteria;p__Proteobacteria;c__Gammaproteobacteria;o__Pseudomonadales;f__Pseudomonadaceae;g__Pseudomonas;s__Pseudomonas aeruginosa
IMGVR_UViG_2582580909_000001|2582580909|2582661866|294866-301958_5	34	93.94	33	0.970588	2e-21	IMGVR_UViG_2582580909_000001	2582580909	2582661866	294866-301958	;;;	vOTU_00001906	7093	Provirus	0.9805	High-confidence	66.44	0	Genome fragment	11;11;0;9	r__Monodnaviria;k__Loebvirae;p__Hofneiviricota;c__Faserviricetes;o__Tubulavirales;f__Inoviridae;;	geNomad	d__Bacteria;p__Proteobacteria;c__Gammaproteobacteria;o__Pseudomonadales;f__Pseudomonadaceae;g__Pseudomonas;s__Pseudomonas aeruginosa	Isolate taxonomy	Inoviruses (10.1038/s41564-019-0510-x)	Isolate taxonomy	d__Bacteria;p__Proteobacteria;c__Gammaproteobacteria;o__Pseudomonadales;f__Pseudomonadaceae;g__Pseudomonas;s__Pseudomonas aeruginosa
IMGVR_UViG_2582580982_000001|2582580982|2582676449|116731-131884_17	34	93.94	33	0.970588	2e-21	IMGVR_UViG_2582580982_000001	2582580982	2582676449	116731-131884	;;;	vOTU_00002230	15154	Provirus	0.9363	High-confidence	100	0	High-quality	17;17;0;10	r__Monodnaviria;k__Loebvirae;p__Hofneiviricota;c__Faserviricetes;o__Tubulavirales;f__Inoviridae;;	geNomad	d__Bacteria;p__Proteobacteria;c__Gammaproteobacteria;o__Pseudomonadales;f__Pseudomonadaceae;g__Pseudomonas;s__Pseudomonas aeruginosa	Isolate taxonomy	Inoviruses (10.1038/s41564-019-0510-x)	Isolate taxonomy	d__Bacteria;p__Proteobacteria;c__Gammaproteobacteria;o__Pseudomonadales;f__Pseudomonadaceae;g__Pseudomonas;s__Pseudomonas aeruginosa
IMGVR_UViG_2617271009_000001|2617271009|2617327064|9468-16601_3	34	93.94	33	0.970588	2e-21	IMGVR_UViG_2617271009_000001	2617271009	2617327064	9468-16601	;;;	vOTU_00002364	7134	Provirus	0.9807	High-confidence	66.83	0	Genome fragment	9;9;0;9	r__Monodnaviria;k__Loebvirae;p__Hofneiviricota;c__Faserviricetes;o__Tubulavirales;f__Inoviridae;;	geNomad	d__Bacteria;p__Proteobacteria;c__Gammaproteobacteria;o__Pseudomonadales;f__Pseudomonadaceae;g__Pseudomonas;s__Pseudomonas aeruginosa	Isolate taxonomy	Inoviruses (10.1038/s41564-019-0510-x)	Isolate taxonomy	d__Bacteria;p__Proteobacteria;c__Gammaproteobacteria;o__Pseudomonadales;f__Pseudomonadaceae;g__Pseudomonas;s__Pseudomonas aeruginosa
IMGVR_UViG_2627853842_000001|2627853842|2627893779|723071-734766_5	34	93.94	33	0.970588	2e-21	IMGVR_UViG_2627853842_000001	2627853842	2627893779	723071-734766	;;;	vOTU_00002133	11696	Provirus	0.9545	High-confidence	100	0	High-quality	16;16;0;12	r__Monodnaviria;k__Loebvirae;p__Hofneiviricota;c__Faserviricetes;o__Tubulavirales;f__Inoviridae;;	geNomad	d__Bacteria;p__Proteobacteria;c__Gammaproteobacteria;o__Pseudomonadales;f__Pseudomonadaceae;g__Pseudomonas;s__Pseudomonas aeruginosa	Isolate taxonomy	Inoviruses (10.1038/s41564-019-0510-x)	Isolate taxonomy	d__Bacteria;p__Proteobacteria;c__Gammaproteobacteria;o__Pseudomonadales;f__Pseudomonadaceae;g__Pseudomonas;s__Pseudomonas aeruginosa
IMGVR_UViG_2636415941_000001|2636415941|2636489545|4219549-4231012_3	34	93.94	33	0.970588	2e-21	IMGVR_UViG_2636415941_000001	2636415941	2636489545	4219549-4231012	;;;	vOTU_00002491	11464	Provirus	0.9568	High-confidence	100	0	High-quality	14;14;0;11	r__Monodnaviria;k__Loebvirae;p__Hofneiviricota;c__Faserviricetes;o__Tubulavirales;f__Inoviridae;;	geNomad	d__Bacteria;p__Proteobacteria;c__Gammaproteobacteria;o__Pseudomonadales;f__Pseudomonadaceae;g__Pseudomonas;s__Pseudomonas aeruginosa	Isolate taxonomy	Inoviruses (10.1038/s41564-019-0510-x)	Isolate taxonomy	d__Bacteria;p__Proteobacteria;c__Gammaproteobacteria;o__Pseudomonadales;f__Pseudomonadaceae;g__Pseudomonas;s__Pseudomonas aeruginosa
IMGVR_UViG_2636416113_000001|2636416113|2636581256|1270-11931_15	34	93.94	33	0.970588	2e-21	IMGVR_UViG_2636416113_000001	2636416113	2636581256	1270-11931	Host-associated;Mammals: Human;Unclassified;Unclassified	vOTU_00001939	10662	Provirus	0.947	High-confidence	99.88	0	High-quality	17;17;0;12	r__Monodnaviria;k__Loebvirae;p__Hofneiviricota;c__Faserviricetes;o__Tubulavirales;f__Inoviridae;;	geNomad	d__Bacteria;p__Proteobacteria;c__Gammaproteobacteria;o__Pseudomonadales;f__Pseudomonadaceae;g__Pseudomonas;s__Pseudomonas aeruginosa	Isolate taxonomy	Inoviruses (10.1038/s41564-019-0510-x)	Isolate taxonomy	d__Bacteria;p__Proteobacteria;c__Gammaproteobacteria;o__Pseudomonadales;f__Pseudomonadaceae;g__Pseudomonas;s__Pseudomonas aeruginosa
IMGVR_UViG_2660238714_000001|2660238714|2660337240|1-4339_4	34	93.94	33	0.970588	2e-21	IMGVR_UViG_2660238714_000001	2660238714	2660337240	1-4339	;;;	vOTU_00000006	4339	Provirus	0.973	High-confidence	40.65	0	Genome fragment	8;8;0;6	r__Monodnaviria;k__Loebvirae;p__Hofneiviricota;c__Faserviricetes;o__Tubulavirales;f__Inoviridae;;	geNomad	d__Bacteria;p__Proteobacteria;c__Gammaproteobacteria;o__Pseudomonadales;f__Pseudomonadaceae;g__Pseudomonas;s__Pseudomonas aeruginosa	Isolate taxonomy	Inoviruses (10.1038/s41564-019-0510-x)	Isolate taxonomy	d__Bacteria;p__Proteobacteria;c__Gammaproteobacteria;o__Pseudomonadales;f__Pseudomonadaceae;g__Pseudomonas;s__Pseudomonas aeruginosa
IMGVR_UViG_2667527464_000001|2667527464|2667541882|4219461-4230924_3	34	93.94	33	0.970588	2e-21	IMGVR_UViG_2667527464_000001	2667527464	2667541882	4219461-4230924	;;;	vOTU_00002491	11464	Provirus	0.9568	High-confidence	100	0	High-quality	14;14;0;11	r__Monodnaviria;k__Loebvirae;p__Hofneiviricota;c__Faserviricetes;o__Tubulavirales;f__Inoviridae;;	geNomad	d__Bacteria;p__Proteobacteria;c__Gammaproteobacteria;o__Pseudomonadales;f__Pseudomonadaceae;g__Pseudomonas;s__Pseudomonas aeruginosa	Isolate taxonomy	Inoviruses (10.1038/s41564-019-0510-x)	Isolate taxonomy	d__Bacteria;p__Proteobacteria;c__Gammaproteobacteria;o__Pseudomonadales;f__Pseudomonadaceae;g__Pseudomonas;s__Pseudomonas aeruginosa
IMGVR_UViG_2684623051_000001|2684623051|2684693096|4762332-4774056_2	34	93.94	33	0.970588	2e-21	IMGVR_UViG_2684623051_000001	2684623051	2684693096	4762332-4774056	;;;	vOTU_00002788	11725	Provirus	0.946	High-confidence	100	0	High-quality	18;18;0;11	r__Monodnaviria;k__Loebvirae;p__Hofneiviricota;c__Faserviricetes;o__Tubulavirales;f__Inoviridae;;	geNomad	d__Bacteria;p__Proteobacteria;c__Gammaproteobacteria;o__Pseudomonadales;f__Pseudomonadaceae;g__Pseudomonas;s__Pseudomonas aeruginosa	Isolate taxonomy	Inoviruses (10.1038/s41564-019-0510-x)	Isolate taxonomy	d__Bacteria;p__Proteobacteria;c__Gammaproteobacteria;o__Pseudomonadales;f__Pseudomonadaceae;g__Pseudomonas;s__Pseudomonas aeruginosa
IMGVR_UViG_2687453104_000002|2687453104|2687453483|5280251-5294981_4	34	93.94	33	0.970588	2e-21	IMGVR_UViG_2687453104_000002	2687453104	2687453483	5280251-5294981	;;;	vOTU_00002147	14731	Provirus	0.9326	High-confidence	100	0	High-quality	17;17;0;10	r__Monodnaviria;k__Loebvirae;p__Hofneiviricota;c__Faserviricetes;o__Tubulavirales;;;	vOTU consensus	d__Bacteria;p__Proteobacteria;c__Gammaproteobacteria;o__Pseudomonadales;f__Pseudomonadaceae;g__Pseudomonas;s__Pseudomonas aeruginosa	Isolate taxonomy	Inoviruses (10.1038/s41564-019-0510-x)	Isolate taxonomy	d__Bacteria;p__Proteobacteria;c__Gammaproteobacteria;o__Pseudomonadales;f__Pseudomonadaceae;g__Pseudomonas;s__Pseudomonas aeruginosa
IMGVR_UViG_2687453394_000002|2687453394|2687454001|5242355-5251893_3	34	93.94	33	0.970588	2e-21	IMGVR_UViG_2687453394_000002	2687453394	2687454001	5242355-5251893	;;;	vOTU_00002813	9539	Provirus	0.964	High-confidence	89.36	0	Genome fragment	13;13;0;10	r__Monodnaviria;k__Loebvirae;p__Hofneiviricota;c__Faserviricetes;o__Tubulavirales;f__Inoviridae;;	geNomad	d__Bacteria;p__Proteobacteria;c__Gammaproteobacteria;o__Pseudomonadales;f__Pseudomonadaceae;g__Pseudomonas;s__Pseudomonas aeruginosa	Isolate taxonomy	Inoviruses (10.1038/s41564-019-0510-x)	Isolate taxonomy	d__Bacteria;p__Proteobacteria;c__Gammaproteobacteria;o__Pseudomonadales;f__Pseudomonadaceae;g__Pseudomonas;s__Pseudomonas aeruginosa
IMGVR_UViG_2690316016_000001|2690316016|2690328853|771606-781377_13	34	93.94	33	0.970588	2e-21	IMGVR_UViG_2690316016_000001	2690316016	2690328853	771606-781377	;;;	vOTU_00002203	9772	Provirus	0.9508	High-confidence	91.54	0	High-quality	14;14;0;10	r__Monodnaviria;k__Loebvirae;p__Hofneiviricota;c__Faserviricetes;o__Tubulavirales;f__Inoviridae;;	geNomad	d__Bacteria;p__Proteobacteria;c__Gammaproteobacteria;o__Pseudomonadales;f__Pseudomonadaceae;g__Pseudomonas;s__Pseudomonas aeruginosa	Isolate taxonomy	Inoviruses (10.1038/s41564-019-0510-x)	Isolate taxonomy	d__Bacteria;p__Proteobacteria;c__Gammaproteobacteria;o__Pseudomonadales;f__Pseudomonadaceae;g__Pseudomonas;s__Pseudomonas aeruginosa
IMGVR_UViG_2721755590_000002|2721755590|2721801105|5242345-5251882_3	34	93.94	33	0.970588	2e-21	IMGVR_UViG_2721755590_000002	2721755590	2721801105	5242345-5251882	Host-associated;Human;Unclassified;Unclassified	vOTU_00002813	9538	Provirus	0.9636	High-confidence	89.35	0	Genome fragment	15;15;0;11	r__Monodnaviria;k__Loebvirae;p__Hofneiviricota;c__Faserviricetes;o__Tubulavirales;f__Inoviridae;;	geNomad	d__Bacteria;p__Proteobacteria;c__Gammaproteobacteria;o__Pseudomonadales;f__Pseudomonadaceae;g__Pseudomonas;s__Pseudomonas aeruginosa	Isolate taxonomy	Inoviruses (10.1038/s41564-019-0510-x)	Isolate taxonomy	d__Bacteria;p__Proteobacteria;c__Gammaproteobacteria;o__Pseudomonadales;f__Pseudomonadaceae;g__Pseudomonas;s__Pseudomonas aeruginosa
IMGVR_UViG_2734482523_000001|2734482523|2734655772|266959-273837_5	34	93.94	33	0.970588	2e-21	IMGVR_UViG_2734482523_000001	2734482523	2734655772	266959-273837	;;;	vOTU_00001906	6879	Provirus	0.978	High-confidence	64.44	0	Genome fragment	9;9;0;8	r__Monodnaviria;k__Loebvirae;p__Hofneiviricota;c__Faserviricetes;o__Tubulavirales;f__Inoviridae;;	geNomad	d__Bacteria;p__Proteobacteria;c__Gammaproteobacteria;o__Pseudomonadales;f__Pseudomonadaceae;g__Pseudomonas;s__Pseudomonas aeruginosa	Isolate taxonomy	Inoviruses (10.1038/s41564-019-0510-x)	Isolate taxonomy	d__Bacteria;p__Proteobacteria;c__Gammaproteobacteria;o__Pseudomonadales;f__Pseudomonadaceae;g__Pseudomonas;s__Pseudomonas aeruginosa
IMGVR_UViG_2510917011_000001|2510917011|2511051434|4551765-4560536_3	34	93.94	33	0.970588	2e-21	IMGVR_UViG_2510917011_000001	2510917011	2511051434	4551765-4560536	;;;	vOTU_00000006	8772	Provirus	0.9583	High-confidence	82.17	0	Genome fragment	13;13;0;10	r__Monodnaviria;k__Loebvirae;p__Hofneiviricota;c__Faserviricetes;o__Tubulavirales;f__Inoviridae;;	geNomad	d__Bacteria;p__Proteobacteria;c__Gammaproteobacteria;o__Pseudomonadales;f__Pseudomonadaceae;g__Pseudomonas;s__Pseudomonas aeruginosa	Isolate taxonomy	Inoviruses (10.1038/s41564-019-0510-x)	Isolate taxonomy	d__Bacteria;p__Proteobacteria;c__Gammaproteobacteria;o__Pseudomonadales;f__Pseudomonadaceae;g__Pseudomonas;s__Pseudomonas aeruginosa
IMGVR_UViG_2568526079_000001|2568526079|2568545974|1231612-1242351_3	34	93.94	33	0.970588	2e-21	IMGVR_UViG_2568526079_000001	2568526079	2568545974	1231612-1242351	Host-associated;Human;Unclassified;Unclassified	vOTU_00002143	10740	Provirus	0.9568	High-confidence	100	0	High-quality	14;14;0;10	r__Monodnaviria;k__Loebvirae;p__Hofneiviricota;c__Faserviricetes;o__Tubulavirales;f__Inoviridae;;	geNomad	d__Bacteria;p__Proteobacteria;c__Gammaproteobacteria;o__Pseudomonadales;f__Pseudomonadaceae;g__Pseudomonas;s__Pseudomonas aeruginosa	Isolate taxonomy	Inoviruses (10.1038/s41564-019-0510-x)	Isolate taxonomy	d__Bacteria;p__Proteobacteria;c__Gammaproteobacteria;o__Pseudomonadales;f__Pseudomonadaceae;g__Pseudomonas;s__Pseudomonas aeruginosa
IMGVR_UViG_2574180328_000001|2574180328|2574233290|31306-40264_13	34	93.94	33	0.970588	2e-21	IMGVR_UViG_2574180328_000001	2574180328	2574233290	31306-40264	Host-associated;Human;Unclassified;Unclassified	vOTU_00002808	8959	Provirus	0.9391	High-confidence	83.93	0	Genome fragment	12;12;0;10	r__Monodnaviria;k__Loebvirae;p__Hofneiviricota;c__Faserviricetes;o__Tubulavirales;f__Inoviridae;;	geNomad	d__Bacteria;p__Proteobacteria;c__Gammaproteobacteria;o__Pseudomonadales;f__Pseudomonadaceae;g__Pseudomonas;s__Pseudomonas aeruginosa	Isolate taxonomy	Inoviruses (10.1038/s41564-019-0510-x)	Isolate taxonomy	d__Bacteria;p__Proteobacteria;c__Gammaproteobacteria;o__Pseudomonadales;f__Pseudomonadaceae;g__Pseudomonas;s__Pseudomonas aeruginosa
IMGVR_UViG_2579778572_000001|2579778572|2579786939|9007-17814_14	34	93.94	33	0.970588	2e-21	IMGVR_UViG_2579778572_000001	2579778572	2579786939	9007-17814	;;;	vOTU_00000006	8808	Provirus	0.957	High-confidence	82.51	0	Genome fragment	12;12;0;10	r__Monodnaviria;k__Loebvirae;p__Hofneiviricota;c__Faserviricetes;o__Tubulavirales;f__Inoviridae;;	geNomad	d__Bacteria;p__Proteobacteria;c__Gammaproteobacteria;o__Pseudomonadales;f__Pseudomonadaceae;g__Pseudomonas;s__Pseudomonas aeruginosa	Isolate taxonomy	Inoviruses (10.1038/s41564-019-0510-x)	Isolate taxonomy	d__Bacteria;p__Proteobacteria;c__Gammaproteobacteria;o__Pseudomonadales;f__Pseudomonadaceae;g__Pseudomonas;s__Pseudomonas aeruginosa
IMGVR_UViG_2579778739_000002|2579778739|2579808731|52669-62555_4	34	93.94	33	0.970588	2e-21	IMGVR_UViG_2579778739_000002	2579778739	2579808731	52669-62555	Host-associated;Human;Unclassified;Unclassified	vOTU_00002162	9887	Provirus	0.9518	High-confidence	92.62	0	High-quality	13;13;0;10	r__Monodnaviria;k__Loebvirae;p__Hofneiviricota;c__Faserviricetes;o__Tubulavirales;f__Inoviridae;;	geNomad	d__Bacteria;p__Proteobacteria;c__Gammaproteobacteria;o__Pseudomonadales;f__Pseudomonadaceae;g__Pseudomonas;s__Pseudomonas aeruginosa	Isolate taxonomy	Inoviruses (10.1038/s41564-019-0510-x)	Isolate taxonomy	d__Bacteria;p__Proteobacteria;c__Gammaproteobacteria;o__Pseudomonadales;f__Pseudomonadaceae;g__Pseudomonas;s__Pseudomonas aeruginosa
IMGVR_UViG_2582580894_000002|2582580894|2582658301|52456-60965_4	34	93.94	33	0.970588	2e-21	IMGVR_UViG_2582580894_000002	2582580894	2582658301	52456-60965	Host-associated;Human;Unclassified;Unclassified	vOTU_00002808	8510	Provirus	0.9649	High-confidence	79.72	0	Genome fragment	12;12;0;10	r__Monodnaviria;k__Loebvirae;p__Hofneiviricota;c__Faserviricetes;o__Tubulavirales;f__Inoviridae;;	geNomad	d__Bacteria;p__Proteobacteria;c__Gammaproteobacteria;o__Pseudomonadales;f__Pseudomonadaceae;g__Pseudomonas;s__Pseudomonas aeruginosa	Isolate taxonomy	Inoviruses (10.1038/s41564-019-0510-x)	Isolate taxonomy	d__Bacteria;p__Proteobacteria;c__Gammaproteobacteria;o__Pseudomonadales;f__Pseudomonadaceae;g__Pseudomonas;s__Pseudomonas aeruginosa
IMGVR_UViG_2667527847_000001|2667527847|2667576733|530924-540764_13	34	93.94	33	0.970588	2e-21	IMGVR_UViG_2667527847_000001	2667527847	2667576733	530924-540764	;;;	vOTU_00002491	9841	Provirus	0.956	High-confidence	92.19	0	High-quality	12;12;0;10	r__Monodnaviria;k__Loebvirae;p__Hofneiviricota;c__Faserviricetes;o__Tubulavirales;f__Inoviridae;;	geNomad	d__Bacteria;p__Proteobacteria;c__Gammaproteobacteria;o__Pseudomonadales;f__Pseudomonadaceae;g__Pseudomonas;s__Pseudomonas aeruginosa	Isolate taxonomy	Inoviruses (10.1038/s41564-019-0510-x)	Isolate taxonomy	d__Bacteria;p__Proteobacteria;c__Gammaproteobacteria;o__Pseudomonadales;f__Pseudomonadaceae;g__Pseudomonas;s__Pseudomonas aeruginosa
IMGVR_UViG_2671180318_000001|2671180318|2671213805|5860621-5869130_4	34	93.94	33	0.970588	2e-21	IMGVR_UViG_2671180318_000001	2671180318	2671213805	5860621-5869130	;;;	vOTU_00002808	8510	Provirus	0.9649	High-confidence	79.72	0	Genome fragment	12;12;0;10	r__Monodnaviria;k__Loebvirae;p__Hofneiviricota;c__Faserviricetes;o__Tubulavirales;f__Inoviridae;;	geNomad	d__Bacteria;p__Proteobacteria;c__Gammaproteobacteria;o__Pseudomonadales;f__Pseudomonadaceae;g__Pseudomonas;s__Pseudomonas aeruginosa	Isolate taxonomy	Inoviruses (10.1038/s41564-019-0510-x)	Isolate taxonomy	d__Bacteria;p__Proteobacteria;c__Gammaproteobacteria;o__Pseudomonadales;f__Pseudomonadaceae;g__Pseudomonas;s__Pseudomonas aeruginosa
IMGVR_UViG_2684622547_000001|2684622547|2684627471|5438776-5447285_4	34	93.94	33	0.970588	2e-21	IMGVR_UViG_2684622547_000001	2684622547	2684627471	5438776-5447285	;;;	vOTU_00002808	8510	Provirus	0.9649	High-confidence	79.72	0	Genome fragment	12;12;0;10	r__Monodnaviria;k__Loebvirae;p__Hofneiviricota;c__Faserviricetes;o__Tubulavirales;f__Inoviridae;;	geNomad	d__Bacteria;p__Proteobacteria;c__Gammaproteobacteria;o__Pseudomonadales;f__Pseudomonadaceae;g__Pseudomonas;s__Pseudomonas aeruginosa	Isolate taxonomy	Inoviruses (10.1038/s41564-019-0510-x)	Isolate taxonomy	d__Bacteria;p__Proteobacteria;c__Gammaproteobacteria;o__Pseudomonadales;f__Pseudomonadaceae;g__Pseudomonas;s__Pseudomonas aeruginosa
IMGVR_UViG_2917039186_000004|2917039186|2917039186|5301105-5309077_12	34	93.94	33	0.970588	4e-21	IMGVR_UViG_2917039186_000004	2917039186	2917039186	5301105-5309077	Host-associated;Mammals: Human;Unclassified;Unclassified	vOTU_00004682	7973	Provirus	0.971	High-confidence	74.69	0	Genome fragment	13;13;0;10	r__Monodnaviria;k__Loebvirae;p__Hofneiviricota;c__Faserviricetes;o__Tubulavirales;f__Inoviridae;;	geNomad	d__Bacteria;p__Proteobacteria;c__Gammaproteobacteria;o__Pseudomonadales;f__Pseudomonadaceae;g__Pseudomonas;s__Pseudomonas aeruginosa	Isolate taxonomy	geNomad v1.1.0 (10.5281/zenodo.7015982)	Isolate taxonomy	d__Bacteria;p__Proteobacteria;c__Gammaproteobacteria;o__Pseudomonadales;f__Pseudomonadaceae;g__Pseudomonas;s__Pseudomonas aeruginosa
IMGVR_UViG_639279310_000003|639279310|639279323|4345082-4353159_3	34	93.94	33	0.970588	4e-21	IMGVR_UViG_639279310_000003	639279310	639279323	4345082-4353159	Host-associated;Human;Unclassified;Unclassified	vOTU_00004682	8078	Provirus	0.9776	High-confidence	75.67	0	Genome fragment	14;14;0;10	r__Monodnaviria;k__Loebvirae;p__Hofneiviricota;c__Faserviricetes;o__Tubulavirales;f__Inoviridae;;	geNomad	d__Bacteria;p__Proteobacteria;c__Gammaproteobacteria;o__Pseudomonadales;f__Pseudomonadaceae;g__Pseudomonas;s__Pseudomonas aeruginosa	Isolate taxonomy	geNomad v1.1.0 (10.5281/zenodo.7015982)	Isolate taxonomy	d__Bacteria;p__Proteobacteria;c__Gammaproteobacteria;o__Pseudomonadales;f__Pseudomonadaceae;g__Pseudomonas;s__Pseudomonas aeruginosa
IMGVR_UViG_2579778822_000006|2579778822|2579820944|784575-792652_3	34	93.94	33	0.970588	4e-21	IMGVR_UViG_2579778822_000006	2579778822	2579820944	784575-792652	;;;	vOTU_00004682	8078	Provirus	0.9776	High-confidence	75.67	0	Genome fragment	13;13;0;10	r__Monodnaviria;k__Loebvirae;p__Hofneiviricota;c__Faserviricetes;o__Tubulavirales;f__Inoviridae;;	geNomad	d__Bacteria;p__Proteobacteria;c__Gammaproteobacteria;o__Pseudomonadales;f__Pseudomonadaceae;g__Pseudomonas;s__Pseudomonas aeruginosa	Isolate taxonomy	geNomad v1.1.0 (10.5281/zenodo.7015982)	Isolate taxonomy	d__Bacteria;p__Proteobacteria;c__Gammaproteobacteria;o__Pseudomonadales;f__Pseudomonadaceae;g__Pseudomonas;s__Pseudomonas aeruginosa
IMGVR_UViG_2734482494_000001|2734482494|2734653349|50594-58566_12	34	93.94	33	0.970588	4e-21	IMGVR_UViG_2734482494_000001	2734482494	2734653349	50594-58566	;;;	vOTU_00004682	7973	Provirus	0.971	High-confidence	74.69	0	Genome fragment	13;13;0;10	r__Monodnaviria;k__Loebvirae;p__Hofneiviricota;c__Faserviricetes;o__Tubulavirales;f__Inoviridae;;	geNomad	d__Bacteria;p__Proteobacteria;c__Gammaproteobacteria;o__Pseudomonadales;f__Pseudomonadaceae;g__Pseudomonas;s__Pseudomonas aeruginosa	Isolate taxonomy	geNomad v1.1.0 (10.5281/zenodo.7015982)	Isolate taxonomy	d__Bacteria;p__Proteobacteria;c__Gammaproteobacteria;o__Pseudomonadales;f__Pseudomonadaceae;g__Pseudomonas;s__Pseudomonas aeruginosa
IMGVR_UViG_2734482495_000001|2734482495|2734653446|185082-193159_3	34	93.94	33	0.970588	4e-21	IMGVR_UViG_2734482495_000001	2734482495	2734653446	185082-193159	;;;	vOTU_00004682	8078	Provirus	0.9776	High-confidence	75.67	0	Genome fragment	13;13;0;10	r__Monodnaviria;k__Loebvirae;p__Hofneiviricota;c__Faserviricetes;o__Tubulavirales;f__Inoviridae;;	geNomad	d__Bacteria;p__Proteobacteria;c__Gammaproteobacteria;o__Pseudomonadales;f__Pseudomonadaceae;g__Pseudomonas;s__Pseudomonas aeruginosa	Isolate taxonomy	geNomad v1.1.0 (10.5281/zenodo.7015982)	Isolate taxonomy	d__Bacteria;p__Proteobacteria;c__Gammaproteobacteria;o__Pseudomonadales;f__Pseudomonadaceae;g__Pseudomonas;s__Pseudomonas aeruginosa
IMGVR_UViG_2734482496_000002|2734482496|2734653545|184949-193026_3	34	93.94	33	0.970588	4e-21	IMGVR_UViG_2734482496_000002	2734482496	2734653545	184949-193026	;;;	vOTU_00004682	8078	Provirus	0.9776	High-confidence	75.67	0	Genome fragment	13;13;0;10	r__Monodnaviria;k__Loebvirae;p__Hofneiviricota;c__Faserviricetes;o__Tubulavirales;f__Inoviridae;;	geNomad	d__Bacteria;p__Proteobacteria;c__Gammaproteobacteria;o__Pseudomonadales;f__Pseudomonadaceae;g__Pseudomonas;s__Pseudomonas aeruginosa	Isolate taxonomy	geNomad v1.1.0 (10.5281/zenodo.7015982)	Isolate taxonomy	d__Bacteria;p__Proteobacteria;c__Gammaproteobacteria;o__Pseudomonadales;f__Pseudomonadaceae;g__Pseudomonas;s__Pseudomonas aeruginosa
IMGVR_UViG_2734482498_000002|2734482498|2734653684|50569-58541_12	34	93.94	33	0.970588	4e-21	IMGVR_UViG_2734482498_000002	2734482498	2734653684	50569-58541	;;;	vOTU_00004682	7973	Provirus	0.971	High-confidence	74.69	0	Genome fragment	13;13;0;10	r__Monodnaviria;k__Loebvirae;p__Hofneiviricota;c__Faserviricetes;o__Tubulavirales;f__Inoviridae;;	geNomad	d__Bacteria;p__Proteobacteria;c__Gammaproteobacteria;o__Pseudomonadales;f__Pseudomonadaceae;g__Pseudomonas;s__Pseudomonas aeruginosa	Isolate taxonomy	geNomad v1.1.0 (10.5281/zenodo.7015982)	Isolate taxonomy	d__Bacteria;p__Proteobacteria;c__Gammaproteobacteria;o__Pseudomonadales;f__Pseudomonadaceae;g__Pseudomonas;s__Pseudomonas aeruginosa
IMGVR_UViG_2734482499_000002|2734482499|2734653729|342078-350155_3	34	93.94	33	0.970588	4e-21	IMGVR_UViG_2734482499_000002	2734482499	2734653729	342078-350155	;;;	vOTU_00004682	8078	Provirus	0.9776	High-confidence	75.67	0	Genome fragment	13;13;0;10	r__Monodnaviria;k__Loebvirae;p__Hofneiviricota;c__Faserviricetes;o__Tubulavirales;f__Inoviridae;;	geNomad	d__Bacteria;p__Proteobacteria;c__Gammaproteobacteria;o__Pseudomonadales;f__Pseudomonadaceae;g__Pseudomonas;s__Pseudomonas aeruginosa	Isolate taxonomy	geNomad v1.1.0 (10.5281/zenodo.7015982)	Isolate taxonomy	d__Bacteria;p__Proteobacteria;c__Gammaproteobacteria;o__Pseudomonadales;f__Pseudomonadaceae;g__Pseudomonas;s__Pseudomonas aeruginosa
IMGVR_UViG_2734482500_000002|2734482500|2734653815|50793-58765_12	34	93.94	33	0.970588	4e-21	IMGVR_UViG_2734482500_000002	2734482500	2734653815	50793-58765	;;;	vOTU_00004682	7973	Provirus	0.971	High-confidence	74.69	0	Genome fragment	13;13;0;10	r__Monodnaviria;k__Loebvirae;p__Hofneiviricota;c__Faserviricetes;o__Tubulavirales;f__Inoviridae;;	geNomad	d__Bacteria;p__Proteobacteria;c__Gammaproteobacteria;o__Pseudomonadales;f__Pseudomonadaceae;g__Pseudomonas;s__Pseudomonas aeruginosa	Isolate taxonomy	geNomad v1.1.0 (10.5281/zenodo.7015982)	Isolate taxonomy	d__Bacteria;p__Proteobacteria;c__Gammaproteobacteria;o__Pseudomonadales;f__Pseudomonadaceae;g__Pseudomonas;s__Pseudomonas aeruginosa
IMGVR_UViG_2734482501_000001|2734482501|2734653843|185082-193159_3	34	93.94	33	0.970588	4e-21	IMGVR_UViG_2734482501_000001	2734482501	2734653843	185082-193159	;;;	vOTU_00004682	8078	Provirus	0.9776	High-confidence	75.67	0	Genome fragment	13;13;0;10	r__Monodnaviria;k__Loebvirae;p__Hofneiviricota;c__Faserviricetes;o__Tubulavirales;f__Inoviridae;;	geNomad	d__Bacteria;p__Proteobacteria;c__Gammaproteobacteria;o__Pseudomonadales;f__Pseudomonadaceae;g__Pseudomonas;s__Pseudomonas aeruginosa	Isolate taxonomy	geNomad v1.1.0 (10.5281/zenodo.7015982)	Isolate taxonomy	d__Bacteria;p__Proteobacteria;c__Gammaproteobacteria;o__Pseudomonadales;f__Pseudomonadaceae;g__Pseudomonas;s__Pseudomonas aeruginosa
IMGVR_UViG_2734482502_000001|2734482502|2734653907|50793-58765_12	34	93.94	33	0.970588	4e-21	IMGVR_UViG_2734482502_000001	2734482502	2734653907	50793-58765	;;;	vOTU_00004682	7973	Provirus	0.971	High-confidence	74.69	0	Genome fragment	13;13;0;10	r__Monodnaviria;k__Loebvirae;p__Hofneiviricota;c__Faserviricetes;o__Tubulavirales;f__Inoviridae;;	geNomad	d__Bacteria;p__Proteobacteria;c__Gammaproteobacteria;o__Pseudomonadales;f__Pseudomonadaceae;g__Pseudomonas;s__Pseudomonas aeruginosa	Isolate taxonomy	geNomad v1.1.0 (10.5281/zenodo.7015982)	Isolate taxonomy	d__Bacteria;p__Proteobacteria;c__Gammaproteobacteria;o__Pseudomonadales;f__Pseudomonadaceae;g__Pseudomonas;s__Pseudomonas aeruginosa
IMGVR_UViG_2734482503_000001|2734482503|2734653978|50793-58765_12	34	93.94	33	0.970588	4e-21	IMGVR_UViG_2734482503_000001	2734482503	2734653978	50793-58765	;;;	vOTU_00004682	7973	Provirus	0.9699	High-confidence	74.69	0	Genome fragment	13;13;0;10	r__Monodnaviria;k__Loebvirae;p__Hofneiviricota;c__Faserviricetes;o__Tubulavirales;f__Inoviridae;;	geNomad	d__Bacteria;p__Proteobacteria;c__Gammaproteobacteria;o__Pseudomonadales;f__Pseudomonadaceae;g__Pseudomonas;s__Pseudomonas aeruginosa	Isolate taxonomy	geNomad v1.1.0 (10.5281/zenodo.7015982)	Isolate taxonomy	d__Bacteria;p__Proteobacteria;c__Gammaproteobacteria;o__Pseudomonadales;f__Pseudomonadaceae;g__Pseudomonas;s__Pseudomonas aeruginosa
IMGVR_UViG_2734482504_000002|2734482504|2734654053|185082-193159_3	34	93.94	33	0.970588	4e-21	IMGVR_UViG_2734482504_000002	2734482504	2734654053	185082-193159	;;;	vOTU_00004682	8078	Provirus	0.9776	High-confidence	75.67	0	Genome fragment	13;13;0;10	r__Monodnaviria;k__Loebvirae;p__Hofneiviricota;c__Faserviricetes;o__Tubulavirales;f__Inoviridae;;	geNomad	d__Bacteria;p__Proteobacteria;c__Gammaproteobacteria;o__Pseudomonadales;f__Pseudomonadaceae;g__Pseudomonas;s__Pseudomonas aeruginosa	Isolate taxonomy	geNomad v1.1.0 (10.5281/zenodo.7015982)	Isolate taxonomy	d__Bacteria;p__Proteobacteria;c__Gammaproteobacteria;o__Pseudomonadales;f__Pseudomonadaceae;g__Pseudomonas;s__Pseudomonas aeruginosa
IMGVR_UViG_2734482505_000002|2734482505|2734654112|50594-58566_12	34	93.94	33	0.970588	4e-21	IMGVR_UViG_2734482505_000002	2734482505	2734654112	50594-58566	;;;	vOTU_00004682	7973	Provirus	0.9709	High-confidence	74.69	0	Genome fragment	13;13;0;10	r__Monodnaviria;k__Loebvirae;p__Hofneiviricota;c__Faserviricetes;o__Tubulavirales;f__Inoviridae;;	geNomad	d__Bacteria;p__Proteobacteria;c__Gammaproteobacteria;o__Pseudomonadales;f__Pseudomonadaceae;g__Pseudomonas;s__Pseudomonas aeruginosa	Isolate taxonomy	geNomad v1.1.0 (10.5281/zenodo.7015982)	Isolate taxonomy	d__Bacteria;p__Proteobacteria;c__Gammaproteobacteria;o__Pseudomonadales;f__Pseudomonadaceae;g__Pseudomonas;s__Pseudomonas aeruginosa
IMGVR_UViG_2734482506_000001|2734482506|2734654177|185082-193159_3	34	93.94	33	0.970588	4e-21	IMGVR_UViG_2734482506_000001	2734482506	2734654177	185082-193159	;;;	vOTU_00004682	8078	Provirus	0.9776	High-confidence	75.67	0	Genome fragment	13;13;0;10	r__Monodnaviria;k__Loebvirae;p__Hofneiviricota;c__Faserviricetes;o__Tubulavirales;f__Inoviridae;;	geNomad	d__Bacteria;p__Proteobacteria;c__Gammaproteobacteria;o__Pseudomonadales;f__Pseudomonadaceae;g__Pseudomonas;s__Pseudomonas aeruginosa	Isolate taxonomy	geNomad v1.1.0 (10.5281/zenodo.7015982)	Isolate taxonomy	d__Bacteria;p__Proteobacteria;c__Gammaproteobacteria;o__Pseudomonadales;f__Pseudomonadaceae;g__Pseudomonas;s__Pseudomonas aeruginosa
IMGVR_UViG_2734482507_000001|2734482507|2734654247|185082-193159_3	34	93.94	33	0.970588	4e-21	IMGVR_UViG_2734482507_000001	2734482507	2734654247	185082-193159	;;;	vOTU_00004682	8078	Provirus	0.9776	High-confidence	75.67	0	Genome fragment	13;13;0;10	r__Monodnaviria;k__Loebvirae;p__Hofneiviricota;c__Faserviricetes;o__Tubulavirales;f__Inoviridae;;	geNomad	d__Bacteria;p__Proteobacteria;c__Gammaproteobacteria;o__Pseudomonadales;f__Pseudomonadaceae;g__Pseudomonas;s__Pseudomonas aeruginosa	Isolate taxonomy	geNomad v1.1.0 (10.5281/zenodo.7015982)	Isolate taxonomy	d__Bacteria;p__Proteobacteria;c__Gammaproteobacteria;o__Pseudomonadales;f__Pseudomonadaceae;g__Pseudomonas;s__Pseudomonas aeruginosa
IMGVR_UViG_2734482508_000002|2734482508|2734654339|342078-350155_3	34	93.94	33	0.970588	4e-21	IMGVR_UViG_2734482508_000002	2734482508	2734654339	342078-350155	;;;	vOTU_00004682	8078	Provirus	0.9776	High-confidence	75.67	0	Genome fragment	13;13;0;10	r__Monodnaviria;k__Loebvirae;p__Hofneiviricota;c__Faserviricetes;o__Tubulavirales;f__Inoviridae;;	geNomad	d__Bacteria;p__Proteobacteria;c__Gammaproteobacteria;o__Pseudomonadales;f__Pseudomonadaceae;g__Pseudomonas;s__Pseudomonas aeruginosa	Isolate taxonomy	geNomad v1.1.0 (10.5281/zenodo.7015982)	Isolate taxonomy	d__Bacteria;p__Proteobacteria;c__Gammaproteobacteria;o__Pseudomonadales;f__Pseudomonadaceae;g__Pseudomonas;s__Pseudomonas aeruginosa
IMGVR_UViG_2734482509_000001|2734482509|2734654381|185082-193159_3	34	93.94	33	0.970588	4e-21	IMGVR_UViG_2734482509_000001	2734482509	2734654381	185082-193159	;;;	vOTU_00004682	8078	Provirus	0.9776	High-confidence	75.67	0	Genome fragment	13;13;0;10	r__Monodnaviria;k__Loebvirae;p__Hofneiviricota;c__Faserviricetes;o__Tubulavirales;f__Inoviridae;;	geNomad	d__Bacteria;p__Proteobacteria;c__Gammaproteobacteria;o__Pseudomonadales;f__Pseudomonadaceae;g__Pseudomonas;s__Pseudomonas aeruginosa	Isolate taxonomy	geNomad v1.1.0 (10.5281/zenodo.7015982)	Isolate taxonomy	d__Bacteria;p__Proteobacteria;c__Gammaproteobacteria;o__Pseudomonadales;f__Pseudomonadaceae;g__Pseudomonas;s__Pseudomonas aeruginosa
IMGVR_UViG_2734482510_000003|2734482510|2734654457|185082-193159_3	34	93.94	33	0.970588	4e-21	IMGVR_UViG_2734482510_000003	2734482510	2734654457	185082-193159	;;;	vOTU_00004682	8078	Provirus	0.9776	High-confidence	75.67	0	Genome fragment	13;13;0;10	r__Monodnaviria;k__Loebvirae;p__Hofneiviricota;c__Faserviricetes;o__Tubulavirales;f__Inoviridae;;	geNomad	d__Bacteria;p__Proteobacteria;c__Gammaproteobacteria;o__Pseudomonadales;f__Pseudomonadaceae;g__Pseudomonas;s__Pseudomonas aeruginosa	Isolate taxonomy	geNomad v1.1.0 (10.5281/zenodo.7015982)	Isolate taxonomy	d__Bacteria;p__Proteobacteria;c__Gammaproteobacteria;o__Pseudomonadales;f__Pseudomonadaceae;g__Pseudomonas;s__Pseudomonas aeruginosa
IMGVR_UViG_2734482511_000002|2734482511|2734654538|50793-58765_12	34	93.94	33	0.970588	4e-21	IMGVR_UViG_2734482511_000002	2734482511	2734654538	50793-58765	;;;	vOTU_00004682	7973	Provirus	0.971	High-confidence	74.69	0	Genome fragment	13;13;0;10	r__Monodnaviria;k__Loebvirae;p__Hofneiviricota;c__Faserviricetes;o__Tubulavirales;f__Inoviridae;;	geNomad	d__Bacteria;p__Proteobacteria;c__Gammaproteobacteria;o__Pseudomonadales;f__Pseudomonadaceae;g__Pseudomonas;s__Pseudomonas aeruginosa	Isolate taxonomy	geNomad v1.1.0 (10.5281/zenodo.7015982)	Isolate taxonomy	d__Bacteria;p__Proteobacteria;c__Gammaproteobacteria;o__Pseudomonadales;f__Pseudomonadaceae;g__Pseudomonas;s__Pseudomonas aeruginosa
IMGVR_UViG_2734482515_000002|2734482515|2734654791|185082-193159_3	34	93.94	33	0.970588	4e-21	IMGVR_UViG_2734482515_000002	2734482515	2734654791	185082-193159	;;;	vOTU_00004682	8078	Provirus	0.9776	High-confidence	75.67	0	Genome fragment	13;13;0;10	r__Monodnaviria;k__Loebvirae;p__Hofneiviricota;c__Faserviricetes;o__Tubulavirales;f__Inoviridae;;	geNomad	d__Bacteria;p__Proteobacteria;c__Gammaproteobacteria;o__Pseudomonadales;f__Pseudomonadaceae;g__Pseudomonas;s__Pseudomonas aeruginosa	Isolate taxonomy	geNomad v1.1.0 (10.5281/zenodo.7015982)	Isolate taxonomy	d__Bacteria;p__Proteobacteria;c__Gammaproteobacteria;o__Pseudomonadales;f__Pseudomonadaceae;g__Pseudomonas;s__Pseudomonas aeruginosa
IMGVR_UViG_2734482516_000002|2734482516|2734654894|185082-193159_3	34	93.94	33	0.970588	4e-21	IMGVR_UViG_2734482516_000002	2734482516	2734654894	185082-193159	;;;	vOTU_00004682	8078	Provirus	0.9776	High-confidence	75.67	0	Genome fragment	13;13;0;10	r__Monodnaviria;k__Loebvirae;p__Hofneiviricota;c__Faserviricetes;o__Tubulavirales;f__Inoviridae;;	geNomad	d__Bacteria;p__Proteobacteria;c__Gammaproteobacteria;o__Pseudomonadales;f__Pseudomonadaceae;g__Pseudomonas;s__Pseudomonas aeruginosa	Isolate taxonomy	geNomad v1.1.0 (10.5281/zenodo.7015982)	Isolate taxonomy	d__Bacteria;p__Proteobacteria;c__Gammaproteobacteria;o__Pseudomonadales;f__Pseudomonadaceae;g__Pseudomonas;s__Pseudomonas aeruginosa
IMGVR_UViG_2734482529_000001|2734482529|2734656441|185082-193159_3	34	93.94	33	0.970588	4e-21	IMGVR_UViG_2734482529_000001	2734482529	2734656441	185082-193159	;;;	vOTU_00004682	8078	Provirus	0.9776	High-confidence	75.67	0	Genome fragment	13;13;0;10	r__Monodnaviria;k__Loebvirae;p__Hofneiviricota;c__Faserviricetes;o__Tubulavirales;f__Inoviridae;;	geNomad	d__Bacteria;p__Proteobacteria;c__Gammaproteobacteria;o__Pseudomonadales;f__Pseudomonadaceae;g__Pseudomonas;s__Pseudomonas aeruginosa	Isolate taxonomy	geNomad v1.1.0 (10.5281/zenodo.7015982)	Isolate taxonomy	d__Bacteria;p__Proteobacteria;c__Gammaproteobacteria;o__Pseudomonadales;f__Pseudomonadaceae;g__Pseudomonas;s__Pseudomonas aeruginosa
IMGVR_UViG_2671180318_000005|2671180318|2671213805|2240371-2248343_12	34	93.94	33	0.970588	4e-21	IMGVR_UViG_2671180318_000005	2671180318	2671213805	2240371-2248343	;;;	vOTU_00004682	7973	Provirus	0.971	High-confidence	74.69	0	Genome fragment	13;13;0;10	r__Monodnaviria;k__Loebvirae;p__Hofneiviricota;c__Faserviricetes;o__Tubulavirales;f__Inoviridae;;	geNomad	d__Bacteria;p__Proteobacteria;c__Gammaproteobacteria;o__Pseudomonadales;f__Pseudomonadaceae;g__Pseudomonas;s__Pseudomonas aeruginosa	Isolate taxonomy	geNomad v1.1.0 (10.5281/zenodo.7015982)	Isolate taxonomy	d__Bacteria;p__Proteobacteria;c__Gammaproteobacteria;o__Pseudomonadales;f__Pseudomonadaceae;g__Pseudomonas;s__Pseudomonas aeruginosa
IMGVR_UViG_2731957998_000001|2731957998|2732035575|342078-350155_3	34	93.94	33	0.970588	4e-21	IMGVR_UViG_2731957998_000001	2731957998	2732035575	342078-350155	;;;	vOTU_00004682	8078	Provirus	0.9776	High-confidence	75.67	0	Genome fragment	13;13;0;10	r__Monodnaviria;k__Loebvirae;p__Hofneiviricota;c__Faserviricetes;o__Tubulavirales;f__Inoviridae;;	geNomad	d__Bacteria;p__Proteobacteria;c__Gammaproteobacteria;o__Pseudomonadales;f__Pseudomonadaceae;g__Pseudomonas;s__Pseudomonas aeruginosa	Isolate taxonomy	geNomad v1.1.0 (10.5281/zenodo.7015982)	Isolate taxonomy	d__Bacteria;p__Proteobacteria;c__Gammaproteobacteria;o__Pseudomonadales;f__Pseudomonadaceae;g__Pseudomonas;s__Pseudomonas aeruginosa
IMGVR_UViG_2731957999_000002|2731957999|2732035653|185082-193159_3	34	93.94	33	0.970588	4e-21	IMGVR_UViG_2731957999_000002	2731957999	2732035653	185082-193159	;;;	vOTU_00004682	8078	Provirus	0.9776	High-confidence	75.67	0	Genome fragment	13;13;0;10	r__Monodnaviria;k__Loebvirae;p__Hofneiviricota;c__Faserviricetes;o__Tubulavirales;f__Inoviridae;;	geNomad	d__Bacteria;p__Proteobacteria;c__Gammaproteobacteria;o__Pseudomonadales;f__Pseudomonadaceae;g__Pseudomonas;s__Pseudomonas aeruginosa	Isolate taxonomy	geNomad v1.1.0 (10.5281/zenodo.7015982)	Isolate taxonomy	d__Bacteria;p__Proteobacteria;c__Gammaproteobacteria;o__Pseudomonadales;f__Pseudomonadaceae;g__Pseudomonas;s__Pseudomonas aeruginosa
IMGVR_UViG_2731958000_000002|2731958000|2732035734|50793-58765_12	34	93.94	33	0.970588	4e-21	IMGVR_UViG_2731958000_000002	2731958000	2732035734	50793-58765	;;;	vOTU_00004682	7973	Provirus	0.971	High-confidence	74.69	0	Genome fragment	13;13;0;10	r__Monodnaviria;k__Loebvirae;p__Hofneiviricota;c__Faserviricetes;o__Tubulavirales;f__Inoviridae;;	geNomad	d__Bacteria;p__Proteobacteria;c__Gammaproteobacteria;o__Pseudomonadales;f__Pseudomonadaceae;g__Pseudomonas;s__Pseudomonas aeruginosa	Isolate taxonomy	geNomad v1.1.0 (10.5281/zenodo.7015982)	Isolate taxonomy	d__Bacteria;p__Proteobacteria;c__Gammaproteobacteria;o__Pseudomonadales;f__Pseudomonadaceae;g__Pseudomonas;s__Pseudomonas aeruginosa
IMGVR_UViG_2731958001_000001|2731958001|2732035787|50116-58193_3	34	93.94	33	0.970588	4e-21	IMGVR_UViG_2731958001_000001	2731958001	2732035787	50116-58193	;;;	vOTU_00004682	8078	Provirus	0.9776	High-confidence	75.67	0	Genome fragment	13;13;0;10	r__Monodnaviria;k__Loebvirae;p__Hofneiviricota;c__Faserviricetes;o__Tubulavirales;f__Inoviridae;;	geNomad	d__Bacteria;p__Proteobacteria;c__Gammaproteobacteria;o__Pseudomonadales;f__Pseudomonadaceae;g__Pseudomonas;s__Pseudomonas aeruginosa	Isolate taxonomy	geNomad v1.1.0 (10.5281/zenodo.7015982)	Isolate taxonomy	d__Bacteria;p__Proteobacteria;c__Gammaproteobacteria;o__Pseudomonadales;f__Pseudomonadaceae;g__Pseudomonas;s__Pseudomonas aeruginosa
IMGVR_UViG_2731958002_000002|2731958002|2732035848|50594-58566_12	34	93.94	33	0.970588	4e-21	IMGVR_UViG_2731958002_000002	2731958002	2732035848	50594-58566	;;;	vOTU_00004682	7973	Provirus	0.9709	High-confidence	74.69	0	Genome fragment	13;13;0;10	r__Monodnaviria;k__Loebvirae;p__Hofneiviricota;c__Faserviricetes;o__Tubulavirales;f__Inoviridae;;	geNomad	d__Bacteria;p__Proteobacteria;c__Gammaproteobacteria;o__Pseudomonadales;f__Pseudomonadaceae;g__Pseudomonas;s__Pseudomonas aeruginosa	Isolate taxonomy	geNomad v1.1.0 (10.5281/zenodo.7015982)	Isolate taxonomy	d__Bacteria;p__Proteobacteria;c__Gammaproteobacteria;o__Pseudomonadales;f__Pseudomonadaceae;g__Pseudomonas;s__Pseudomonas aeruginosa
IMGVR_UViG_2731958003_000001|2731958003|2732035900|185082-193159_3	34	93.94	33	0.970588	4e-21	IMGVR_UViG_2731958003_000001	2731958003	2732035900	185082-193159	;;;	vOTU_00004682	8078	Provirus	0.9776	High-confidence	75.67	0	Genome fragment	13;13;0;10	r__Monodnaviria;k__Loebvirae;p__Hofneiviricota;c__Faserviricetes;o__Tubulavirales;f__Inoviridae;;	geNomad	d__Bacteria;p__Proteobacteria;c__Gammaproteobacteria;o__Pseudomonadales;f__Pseudomonadaceae;g__Pseudomonas;s__Pseudomonas aeruginosa	Isolate taxonomy	geNomad v1.1.0 (10.5281/zenodo.7015982)	Isolate taxonomy	d__Bacteria;p__Proteobacteria;c__Gammaproteobacteria;o__Pseudomonadales;f__Pseudomonadaceae;g__Pseudomonas;s__Pseudomonas aeruginosa
IMGVR_UViG_2731958004_000001|2731958004|2732035973|50793-58765_12	34	93.94	33	0.970588	4e-21	IMGVR_UViG_2731958004_000001	2731958004	2732035973	50793-58765	;;;	vOTU_00004682	7973	Provirus	0.971	High-confidence	74.69	0	Genome fragment	13;13;0;10	r__Monodnaviria;k__Loebvirae;p__Hofneiviricota;c__Faserviricetes;o__Tubulavirales;f__Inoviridae;;	geNomad	d__Bacteria;p__Proteobacteria;c__Gammaproteobacteria;o__Pseudomonadales;f__Pseudomonadaceae;g__Pseudomonas;s__Pseudomonas aeruginosa	Isolate taxonomy	geNomad v1.1.0 (10.5281/zenodo.7015982)	Isolate taxonomy	d__Bacteria;p__Proteobacteria;c__Gammaproteobacteria;o__Pseudomonadales;f__Pseudomonadaceae;g__Pseudomonas;s__Pseudomonas aeruginosa
IMGVR_UViG_2731958005_000001|2731958005|2732036056|185082-193159_3	34	93.94	33	0.970588	4e-21	IMGVR_UViG_2731958005_000001	2731958005	2732036056	185082-193159	;;;	vOTU_00004682	8078	Provirus	0.9776	High-confidence	75.67	0	Genome fragment	13;13;0;10	r__Monodnaviria;k__Loebvirae;p__Hofneiviricota;c__Faserviricetes;o__Tubulavirales;f__Inoviridae;;	geNomad	d__Bacteria;p__Proteobacteria;c__Gammaproteobacteria;o__Pseudomonadales;f__Pseudomonadaceae;g__Pseudomonas;s__Pseudomonas aeruginosa	Isolate taxonomy	geNomad v1.1.0 (10.5281/zenodo.7015982)	Isolate taxonomy	d__Bacteria;p__Proteobacteria;c__Gammaproteobacteria;o__Pseudomonadales;f__Pseudomonadaceae;g__Pseudomonas;s__Pseudomonas aeruginosa
IMGVR_UViG_2731958006_000001|2731958006|2732036106|50124-58201_3	34	93.94	33	0.970588	4e-21	IMGVR_UViG_2731958006_000001	2731958006	2732036106	50124-58201	;;;	vOTU_00004682	8078	Provirus	0.9776	High-confidence	75.67	0	Genome fragment	13;13;0;10	r__Monodnaviria;k__Loebvirae;p__Hofneiviricota;c__Faserviricetes;o__Tubulavirales;f__Inoviridae;;	geNomad	d__Bacteria;p__Proteobacteria;c__Gammaproteobacteria;o__Pseudomonadales;f__Pseudomonadaceae;g__Pseudomonas;s__Pseudomonas aeruginosa	Isolate taxonomy	geNomad v1.1.0 (10.5281/zenodo.7015982)	Isolate taxonomy	d__Bacteria;p__Proteobacteria;c__Gammaproteobacteria;o__Pseudomonadales;f__Pseudomonadaceae;g__Pseudomonas;s__Pseudomonas aeruginosa
IMGVR_UViG_2731958007_000002|2731958007|2732036177|50791-58763_12	34	93.94	33	0.970588	4e-21	IMGVR_UViG_2731958007_000002	2731958007	2732036177	50791-58763	;;;	vOTU_00004682	7973	Provirus	0.971	High-confidence	74.69	0	Genome fragment	13;13;0;10	r__Monodnaviria;k__Loebvirae;p__Hofneiviricota;c__Faserviricetes;o__Tubulavirales;f__Inoviridae;;	geNomad	d__Bacteria;p__Proteobacteria;c__Gammaproteobacteria;o__Pseudomonadales;f__Pseudomonadaceae;g__Pseudomonas;s__Pseudomonas aeruginosa	Isolate taxonomy	geNomad v1.1.0 (10.5281/zenodo.7015982)	Isolate taxonomy	d__Bacteria;p__Proteobacteria;c__Gammaproteobacteria;o__Pseudomonadales;f__Pseudomonadaceae;g__Pseudomonas;s__Pseudomonas aeruginosa
IMGVR_UViG_2731958008_000001|2731958008|2732036228|50793-58765_12	34	93.94	33	0.970588	4e-21	IMGVR_UViG_2731958008_000001	2731958008	2732036228	50793-58765	;;;	vOTU_00004682	7973	Provirus	0.971	High-confidence	74.69	0	Genome fragment	13;13;0;10	r__Monodnaviria;k__Loebvirae;p__Hofneiviricota;c__Faserviricetes;o__Tubulavirales;f__Inoviridae;;	geNomad	d__Bacteria;p__Proteobacteria;c__Gammaproteobacteria;o__Pseudomonadales;f__Pseudomonadaceae;g__Pseudomonas;s__Pseudomonas aeruginosa	Isolate taxonomy	geNomad v1.1.0 (10.5281/zenodo.7015982)	Isolate taxonomy	d__Bacteria;p__Proteobacteria;c__Gammaproteobacteria;o__Pseudomonadales;f__Pseudomonadaceae;g__Pseudomonas;s__Pseudomonas aeruginosa
IMGVR_UViG_2731958009_000002|2731958009|2732036342|50506-58478_12	34	93.94	33	0.970588	4e-21	IMGVR_UViG_2731958009_000002	2731958009	2732036342	50506-58478	;;;	vOTU_00004682	7973	Provirus	0.971	High-confidence	74.69	0	Genome fragment	13;13;0;10	r__Monodnaviria;k__Loebvirae;p__Hofneiviricota;c__Faserviricetes;o__Tubulavirales;f__Inoviridae;;	geNomad	d__Bacteria;p__Proteobacteria;c__Gammaproteobacteria;o__Pseudomonadales;f__Pseudomonadaceae;g__Pseudomonas;s__Pseudomonas aeruginosa	Isolate taxonomy	geNomad v1.1.0 (10.5281/zenodo.7015982)	Isolate taxonomy	d__Bacteria;p__Proteobacteria;c__Gammaproteobacteria;o__Pseudomonadales;f__Pseudomonadaceae;g__Pseudomonas;s__Pseudomonas aeruginosa
IMGVR_UViG_2731958010_000002|2731958010|2732036405|185082-193159_3	34	93.94	33	0.970588	4e-21	IMGVR_UViG_2731958010_000002	2731958010	2732036405	185082-193159	;;;	vOTU_00004682	8078	Provirus	0.9776	High-confidence	75.67	0	Genome fragment	13;13;0;10	r__Monodnaviria;k__Loebvirae;p__Hofneiviricota;c__Faserviricetes;o__Tubulavirales;f__Inoviridae;;	geNomad	d__Bacteria;p__Proteobacteria;c__Gammaproteobacteria;o__Pseudomonadales;f__Pseudomonadaceae;g__Pseudomonas;s__Pseudomonas aeruginosa	Isolate taxonomy	geNomad v1.1.0 (10.5281/zenodo.7015982)	Isolate taxonomy	d__Bacteria;p__Proteobacteria;c__Gammaproteobacteria;o__Pseudomonadales;f__Pseudomonadaceae;g__Pseudomonas;s__Pseudomonas aeruginosa
IMGVR_UViG_2731958011_000002|2731958011|2732036455|185082-193159_3	34	93.94	33	0.970588	4e-21	IMGVR_UViG_2731958011_000002	2731958011	2732036455	185082-193159	;;;	vOTU_00004682	8078	Provirus	0.9776	High-confidence	75.67	0	Genome fragment	13;13;0;10	r__Monodnaviria;k__Loebvirae;p__Hofneiviricota;c__Faserviricetes;o__Tubulavirales;f__Inoviridae;;	geNomad	d__Bacteria;p__Proteobacteria;c__Gammaproteobacteria;o__Pseudomonadales;f__Pseudomonadaceae;g__Pseudomonas;s__Pseudomonas aeruginosa	Isolate taxonomy	geNomad v1.1.0 (10.5281/zenodo.7015982)	Isolate taxonomy	d__Bacteria;p__Proteobacteria;c__Gammaproteobacteria;o__Pseudomonadales;f__Pseudomonadaceae;g__Pseudomonas;s__Pseudomonas aeruginosa
IMGVR_UViG_2731958012_000001|2731958012|2732036482|185082-193159_3	34	93.94	33	0.970588	4e-21	IMGVR_UViG_2731958012_000001	2731958012	2732036482	185082-193159	;;;	vOTU_00004682	8078	Provirus	0.9776	High-confidence	75.67	0	Genome fragment	13;13;0;10	r__Monodnaviria;k__Loebvirae;p__Hofneiviricota;c__Faserviricetes;o__Tubulavirales;f__Inoviridae;;	geNomad	d__Bacteria;p__Proteobacteria;c__Gammaproteobacteria;o__Pseudomonadales;f__Pseudomonadaceae;g__Pseudomonas;s__Pseudomonas aeruginosa	Isolate taxonomy	geNomad v1.1.0 (10.5281/zenodo.7015982)	Isolate taxonomy	d__Bacteria;p__Proteobacteria;c__Gammaproteobacteria;o__Pseudomonadales;f__Pseudomonadaceae;g__Pseudomonas;s__Pseudomonas aeruginosa
IMGVR_UViG_2731958013_000002|2731958013|2732036596|185082-193159_3	34	93.94	33	0.970588	4e-21	IMGVR_UViG_2731958013_000002	2731958013	2732036596	185082-193159	;;;	vOTU_00004682	8078	Provirus	0.9776	High-confidence	75.67	0	Genome fragment	13;13;0;10	r__Monodnaviria;k__Loebvirae;p__Hofneiviricota;c__Faserviricetes;o__Tubulavirales;f__Inoviridae;;	geNomad	d__Bacteria;p__Proteobacteria;c__Gammaproteobacteria;o__Pseudomonadales;f__Pseudomonadaceae;g__Pseudomonas;s__Pseudomonas aeruginosa	Isolate taxonomy	geNomad v1.1.0 (10.5281/zenodo.7015982)	Isolate taxonomy	d__Bacteria;p__Proteobacteria;c__Gammaproteobacteria;o__Pseudomonadales;f__Pseudomonadaceae;g__Pseudomonas;s__Pseudomonas aeruginosa
IMGVR_UViG_2731958014_000002|2731958014|2732036667|185082-193159_3	34	93.94	33	0.970588	4e-21	IMGVR_UViG_2731958014_000002	2731958014	2732036667	185082-193159	;;;	vOTU_00004682	8078	Provirus	0.9776	High-confidence	75.67	0	Genome fragment	13;13;0;10	r__Monodnaviria;k__Loebvirae;p__Hofneiviricota;c__Faserviricetes;o__Tubulavirales;f__Inoviridae;;	geNomad	d__Bacteria;p__Proteobacteria;c__Gammaproteobacteria;o__Pseudomonadales;f__Pseudomonadaceae;g__Pseudomonas;s__Pseudomonas aeruginosa	Isolate taxonomy	geNomad v1.1.0 (10.5281/zenodo.7015982)	Isolate taxonomy	d__Bacteria;p__Proteobacteria;c__Gammaproteobacteria;o__Pseudomonadales;f__Pseudomonadaceae;g__Pseudomonas;s__Pseudomonas aeruginosa
IMGVR_UViG_2731958015_000002|2731958015|2732036724|185194-193271_3	34	93.94	33	0.970588	4e-21	IMGVR_UViG_2731958015_000002	2731958015	2732036724	185194-193271	;;;	vOTU_00004682	8078	Provirus	0.9776	High-confidence	75.67	0	Genome fragment	13;13;0;10	r__Monodnaviria;k__Loebvirae;p__Hofneiviricota;c__Faserviricetes;o__Tubulavirales;f__Inoviridae;;	geNomad	d__Bacteria;p__Proteobacteria;c__Gammaproteobacteria;o__Pseudomonadales;f__Pseudomonadaceae;g__Pseudomonas;s__Pseudomonas aeruginosa	Isolate taxonomy	geNomad v1.1.0 (10.5281/zenodo.7015982)	Isolate taxonomy	d__Bacteria;p__Proteobacteria;c__Gammaproteobacteria;o__Pseudomonadales;f__Pseudomonadaceae;g__Pseudomonas;s__Pseudomonas aeruginosa
IMGVR_UViG_2731958016_000002|2731958016|2732036799|185082-193159_3	34	93.94	33	0.970588	4e-21	IMGVR_UViG_2731958016_000002	2731958016	2732036799	185082-193159	;;;	vOTU_00004682	8078	Provirus	0.9776	High-confidence	75.67	0	Genome fragment	13;13;0;10	r__Monodnaviria;k__Loebvirae;p__Hofneiviricota;c__Faserviricetes;o__Tubulavirales;f__Inoviridae;;	geNomad	d__Bacteria;p__Proteobacteria;c__Gammaproteobacteria;o__Pseudomonadales;f__Pseudomonadaceae;g__Pseudomonas;s__Pseudomonas aeruginosa	Isolate taxonomy	geNomad v1.1.0 (10.5281/zenodo.7015982)	Isolate taxonomy	d__Bacteria;p__Proteobacteria;c__Gammaproteobacteria;o__Pseudomonadales;f__Pseudomonadaceae;g__Pseudomonas;s__Pseudomonas aeruginosa
IMGVR_UViG_2731958017_000002|2731958017|2732036853|185082-193159_3	34	93.94	33	0.970588	4e-21	IMGVR_UViG_2731958017_000002	2731958017	2732036853	185082-193159	;;;	vOTU_00004682	8078	Provirus	0.9776	High-confidence	75.67	0	Genome fragment	13;13;0;10	r__Monodnaviria;k__Loebvirae;p__Hofneiviricota;c__Faserviricetes;o__Tubulavirales;f__Inoviridae;;	geNomad	d__Bacteria;p__Proteobacteria;c__Gammaproteobacteria;o__Pseudomonadales;f__Pseudomonadaceae;g__Pseudomonas;s__Pseudomonas aeruginosa	Isolate taxonomy	geNomad v1.1.0 (10.5281/zenodo.7015982)	Isolate taxonomy	d__Bacteria;p__Proteobacteria;c__Gammaproteobacteria;o__Pseudomonadales;f__Pseudomonadaceae;g__Pseudomonas;s__Pseudomonas aeruginosa
IMGVR_UViG_2731958018_000001|2731958018|2732036913|50594-58566_12	34	93.94	33	0.970588	4e-21	IMGVR_UViG_2731958018_000001	2731958018	2732036913	50594-58566	;;;	vOTU_00004682	7973	Provirus	0.9709	High-confidence	74.69	0	Genome fragment	13;13;0;10	r__Monodnaviria;k__Loebvirae;p__Hofneiviricota;c__Faserviricetes;o__Tubulavirales;f__Inoviridae;;	geNomad	d__Bacteria;p__Proteobacteria;c__Gammaproteobacteria;o__Pseudomonadales;f__Pseudomonadaceae;g__Pseudomonas;s__Pseudomonas aeruginosa	Isolate taxonomy	geNomad v1.1.0 (10.5281/zenodo.7015982)	Isolate taxonomy	d__Bacteria;p__Proteobacteria;c__Gammaproteobacteria;o__Pseudomonadales;f__Pseudomonadaceae;g__Pseudomonas;s__Pseudomonas aeruginosa
IMGVR_UViG_2731958019_000002|2731958019|2732036988|50594-58566_12	34	93.94	33	0.970588	4e-21	IMGVR_UViG_2731958019_000002	2731958019	2732036988	50594-58566	;;;	vOTU_00004682	7973	Provirus	0.9709	High-confidence	74.69	0	Genome fragment	13;13;0;10	r__Monodnaviria;k__Loebvirae;p__Hofneiviricota;c__Faserviricetes;o__Tubulavirales;f__Inoviridae;;	geNomad	d__Bacteria;p__Proteobacteria;c__Gammaproteobacteria;o__Pseudomonadales;f__Pseudomonadaceae;g__Pseudomonas;s__Pseudomonas aeruginosa	Isolate taxonomy	geNomad v1.1.0 (10.5281/zenodo.7015982)	Isolate taxonomy	d__Bacteria;p__Proteobacteria;c__Gammaproteobacteria;o__Pseudomonadales;f__Pseudomonadaceae;g__Pseudomonas;s__Pseudomonas aeruginosa
IMGVR_UViG_2731958020_000002|2731958020|2732037055|185082-193159_3	34	93.94	33	0.970588	4e-21	IMGVR_UViG_2731958020_000002	2731958020	2732037055	185082-193159	;;;	vOTU_00004682	8078	Provirus	0.9776	High-confidence	75.67	0	Genome fragment	13;13;0;10	r__Monodnaviria;k__Loebvirae;p__Hofneiviricota;c__Faserviricetes;o__Tubulavirales;f__Inoviridae;;	geNomad	d__Bacteria;p__Proteobacteria;c__Gammaproteobacteria;o__Pseudomonadales;f__Pseudomonadaceae;g__Pseudomonas;s__Pseudomonas aeruginosa	Isolate taxonomy	geNomad v1.1.0 (10.5281/zenodo.7015982)	Isolate taxonomy	d__Bacteria;p__Proteobacteria;c__Gammaproteobacteria;o__Pseudomonadales;f__Pseudomonadaceae;g__Pseudomonas;s__Pseudomonas aeruginosa
IMGVR_UViG_2731958021_000002|2731958021|2732037128|342078-350155_3	34	93.94	33	0.970588	4e-21	IMGVR_UViG_2731958021_000002	2731958021	2732037128	342078-350155	;;;	vOTU_00004682	8078	Provirus	0.9776	High-confidence	75.67	0	Genome fragment	13;13;0;10	r__Monodnaviria;k__Loebvirae;p__Hofneiviricota;c__Faserviricetes;o__Tubulavirales;f__Inoviridae;;	geNomad	d__Bacteria;p__Proteobacteria;c__Gammaproteobacteria;o__Pseudomonadales;f__Pseudomonadaceae;g__Pseudomonas;s__Pseudomonas aeruginosa	Isolate taxonomy	geNomad v1.1.0 (10.5281/zenodo.7015982)	Isolate taxonomy	d__Bacteria;p__Proteobacteria;c__Gammaproteobacteria;o__Pseudomonadales;f__Pseudomonadaceae;g__Pseudomonas;s__Pseudomonas aeruginosa
IMGVR_UViG_2731958022_000001|2731958022|2732037180|185082-193159_3	34	93.94	33	0.970588	4e-21	IMGVR_UViG_2731958022_000001	2731958022	2732037180	185082-193159	;;;	vOTU_00004682	8078	Provirus	0.9776	High-confidence	75.67	0	Genome fragment	13;13;0;10	r__Monodnaviria;k__Loebvirae;p__Hofneiviricota;c__Faserviricetes;o__Tubulavirales;f__Inoviridae;;	geNomad	d__Bacteria;p__Proteobacteria;c__Gammaproteobacteria;o__Pseudomonadales;f__Pseudomonadaceae;g__Pseudomonas;s__Pseudomonas aeruginosa	Isolate taxonomy	geNomad v1.1.0 (10.5281/zenodo.7015982)	Isolate taxonomy	d__Bacteria;p__Proteobacteria;c__Gammaproteobacteria;o__Pseudomonadales;f__Pseudomonadaceae;g__Pseudomonas;s__Pseudomonas aeruginosa
IMGVR_UViG_2731958024_000002|2731958024|2732037321|50793-58765_12	34	93.94	33	0.970588	4e-21	IMGVR_UViG_2731958024_000002	2731958024	2732037321	50793-58765	;;;	vOTU_00004682	7973	Provirus	0.971	High-confidence	74.69	0	Genome fragment	13;13;0;10	r__Monodnaviria;k__Loebvirae;p__Hofneiviricota;c__Faserviricetes;o__Tubulavirales;f__Inoviridae;;	geNomad	d__Bacteria;p__Proteobacteria;c__Gammaproteobacteria;o__Pseudomonadales;f__Pseudomonadaceae;g__Pseudomonas;s__Pseudomonas aeruginosa	Isolate taxonomy	geNomad v1.1.0 (10.5281/zenodo.7015982)	Isolate taxonomy	d__Bacteria;p__Proteobacteria;c__Gammaproteobacteria;o__Pseudomonadales;f__Pseudomonadaceae;g__Pseudomonas;s__Pseudomonas aeruginosa
IMGVR_UViG_2731958025_000001|2731958025|2732037385|185082-193159_3	34	93.94	33	0.970588	4e-21	IMGVR_UViG_2731958025_000001	2731958025	2732037385	185082-193159	;;;	vOTU_00004682	8078	Provirus	0.9776	High-confidence	75.67	0	Genome fragment	13;13;0;10	r__Monodnaviria;k__Loebvirae;p__Hofneiviricota;c__Faserviricetes;o__Tubulavirales;f__Inoviridae;;	geNomad	d__Bacteria;p__Proteobacteria;c__Gammaproteobacteria;o__Pseudomonadales;f__Pseudomonadaceae;g__Pseudomonas;s__Pseudomonas aeruginosa	Isolate taxonomy	geNomad v1.1.0 (10.5281/zenodo.7015982)	Isolate taxonomy	d__Bacteria;p__Proteobacteria;c__Gammaproteobacteria;o__Pseudomonadales;f__Pseudomonadaceae;g__Pseudomonas;s__Pseudomonas aeruginosa
IMGVR_UViG_2731958027_000001|2731958027|2732037511|185082-193159_3	34	93.94	33	0.970588	4e-21	IMGVR_UViG_2731958027_000001	2731958027	2732037511	185082-193159	;;;	vOTU_00004682	8078	Provirus	0.9776	High-confidence	75.67	0	Genome fragment	13;13;0;10	r__Monodnaviria;k__Loebvirae;p__Hofneiviricota;c__Faserviricetes;o__Tubulavirales;f__Inoviridae;;	geNomad	d__Bacteria;p__Proteobacteria;c__Gammaproteobacteria;o__Pseudomonadales;f__Pseudomonadaceae;g__Pseudomonas;s__Pseudomonas aeruginosa	Isolate taxonomy	geNomad v1.1.0 (10.5281/zenodo.7015982)	Isolate taxonomy	d__Bacteria;p__Proteobacteria;c__Gammaproteobacteria;o__Pseudomonadales;f__Pseudomonadaceae;g__Pseudomonas;s__Pseudomonas aeruginosa
IMGVR_UViG_2731958028_000002|2731958028|2732037588|342078-349937_3	34	93.94	33	0.970588	4e-21	IMGVR_UViG_2731958028_000002	2731958028	2732037588	342078-349937	;;;	vOTU_00004682	7860	Provirus	0.9784	High-confidence	73.63	0	Genome fragment	12;12;0;10	r__Monodnaviria;k__Loebvirae;p__Hofneiviricota;c__Faserviricetes;o__Tubulavirales;f__Inoviridae;;	geNomad	d__Bacteria;p__Proteobacteria;c__Gammaproteobacteria;o__Pseudomonadales;f__Pseudomonadaceae;g__Pseudomonas;s__Pseudomonas aeruginosa	Isolate taxonomy	geNomad v1.1.0 (10.5281/zenodo.7015982)	Isolate taxonomy	d__Bacteria;p__Proteobacteria;c__Gammaproteobacteria;o__Pseudomonadales;f__Pseudomonadaceae;g__Pseudomonas;s__Pseudomonas aeruginosa
IMGVR_UViG_2731958029_000002|2731958029|2732037656|185082-193159_3	34	93.94	33	0.970588	4e-21	IMGVR_UViG_2731958029_000002	2731958029	2732037656	185082-193159	;;;	vOTU_00004682	8078	Provirus	0.9776	High-confidence	75.67	0	Genome fragment	13;13;0;10	r__Monodnaviria;k__Loebvirae;p__Hofneiviricota;c__Faserviricetes;o__Tubulavirales;f__Inoviridae;;	geNomad	d__Bacteria;p__Proteobacteria;c__Gammaproteobacteria;o__Pseudomonadales;f__Pseudomonadaceae;g__Pseudomonas;s__Pseudomonas aeruginosa	Isolate taxonomy	geNomad v1.1.0 (10.5281/zenodo.7015982)	Isolate taxonomy	d__Bacteria;p__Proteobacteria;c__Gammaproteobacteria;o__Pseudomonadales;f__Pseudomonadaceae;g__Pseudomonas;s__Pseudomonas aeruginosa
IMGVR_UViG_2731958033_000002|2731958033|2732037914|50793-58765_12	34	93.94	33	0.970588	4e-21	IMGVR_UViG_2731958033_000002	2731958033	2732037914	50793-58765	;;;	vOTU_00004682	7973	Provirus	0.971	High-confidence	74.69	0	Genome fragment	13;13;0;10	r__Monodnaviria;k__Loebvirae;p__Hofneiviricota;c__Faserviricetes;o__Tubulavirales;f__Inoviridae;;	geNomad	d__Bacteria;p__Proteobacteria;c__Gammaproteobacteria;o__Pseudomonadales;f__Pseudomonadaceae;g__Pseudomonas;s__Pseudomonas aeruginosa	Isolate taxonomy	geNomad v1.1.0 (10.5281/zenodo.7015982)	Isolate taxonomy	d__Bacteria;p__Proteobacteria;c__Gammaproteobacteria;o__Pseudomonadales;f__Pseudomonadaceae;g__Pseudomonas;s__Pseudomonas aeruginosa
IMGVR_UViG_2684622752_000001|2684622752|2684641721|185082-193159_3	34	93.94	33	0.970588	4e-21	IMGVR_UViG_2684622752_000001	2684622752	2684641721	185082-193159	;;;	vOTU_00004682	8078	Provirus	0.9776	High-confidence	75.67	0	Genome fragment	13;13;0;10	r__Monodnaviria;k__Loebvirae;p__Hofneiviricota;c__Faserviricetes;o__Tubulavirales;f__Inoviridae;;	geNomad	d__Bacteria;p__Proteobacteria;c__Gammaproteobacteria;o__Pseudomonadales;f__Pseudomonadaceae;g__Pseudomonas;s__Pseudomonas aeruginosa	Isolate taxonomy	geNomad v1.1.0 (10.5281/zenodo.7015982)	Isolate taxonomy	d__Bacteria;p__Proteobacteria;c__Gammaproteobacteria;o__Pseudomonadales;f__Pseudomonadaceae;g__Pseudomonas;s__Pseudomonas aeruginosa
IMGVR_UViG_2684622753_000001|2684622753|2684641772|50594-58566_12	34	93.94	33	0.970588	4e-21	IMGVR_UViG_2684622753_000001	2684622753	2684641772	50594-58566	;;;	vOTU_00004682	7973	Provirus	0.971	High-confidence	74.69	0	Genome fragment	13;13;0;10	r__Monodnaviria;k__Loebvirae;p__Hofneiviricota;c__Faserviricetes;o__Tubulavirales;f__Inoviridae;;	geNomad	d__Bacteria;p__Proteobacteria;c__Gammaproteobacteria;o__Pseudomonadales;f__Pseudomonadaceae;g__Pseudomonas;s__Pseudomonas aeruginosa	Isolate taxonomy	geNomad v1.1.0 (10.5281/zenodo.7015982)	Isolate taxonomy	d__Bacteria;p__Proteobacteria;c__Gammaproteobacteria;o__Pseudomonadales;f__Pseudomonadaceae;g__Pseudomonas;s__Pseudomonas aeruginosa
IMGVR_UViG_2684622754_000002|2684622754|2684641864|50793-58765_12	34	93.94	33	0.970588	4e-21	IMGVR_UViG_2684622754_000002	2684622754	2684641864	50793-58765	;;;	vOTU_00004682	7973	Provirus	0.9709	High-confidence	74.69	0	Genome fragment	13;13;0;10	r__Monodnaviria;k__Loebvirae;p__Hofneiviricota;c__Faserviricetes;o__Tubulavirales;f__Inoviridae;;	geNomad	d__Bacteria;p__Proteobacteria;c__Gammaproteobacteria;o__Pseudomonadales;f__Pseudomonadaceae;g__Pseudomonas;s__Pseudomonas aeruginosa	Isolate taxonomy	geNomad v1.1.0 (10.5281/zenodo.7015982)	Isolate taxonomy	d__Bacteria;p__Proteobacteria;c__Gammaproteobacteria;o__Pseudomonadales;f__Pseudomonadaceae;g__Pseudomonas;s__Pseudomonas aeruginosa
IMGVR_UViG_2684622755_000002|2684622755|2684641924|50594-58566_12	34	93.94	33	0.970588	4e-21	IMGVR_UViG_2684622755_000002	2684622755	2684641924	50594-58566	;;;	vOTU_00004682	7973	Provirus	0.971	High-confidence	74.69	0	Genome fragment	13;13;0;10	r__Monodnaviria;k__Loebvirae;p__Hofneiviricota;c__Faserviricetes;o__Tubulavirales;f__Inoviridae;;	geNomad	d__Bacteria;p__Proteobacteria;c__Gammaproteobacteria;o__Pseudomonadales;f__Pseudomonadaceae;g__Pseudomonas;s__Pseudomonas aeruginosa	Isolate taxonomy	geNomad v1.1.0 (10.5281/zenodo.7015982)	Isolate taxonomy	d__Bacteria;p__Proteobacteria;c__Gammaproteobacteria;o__Pseudomonadales;f__Pseudomonadaceae;g__Pseudomonas;s__Pseudomonas aeruginosa
IMGVR_UViG_2684622756_000002|2684622756|2684641987|185082-193159_3	34	93.94	33	0.970588	4e-21	IMGVR_UViG_2684622756_000002	2684622756	2684641987	185082-193159	;;;	vOTU_00004682	8078	Provirus	0.9776	High-confidence	75.67	0	Genome fragment	13;13;0;10	r__Monodnaviria;k__Loebvirae;p__Hofneiviricota;c__Faserviricetes;o__Tubulavirales;f__Inoviridae;;	geNomad	d__Bacteria;p__Proteobacteria;c__Gammaproteobacteria;o__Pseudomonadales;f__Pseudomonadaceae;g__Pseudomonas;s__Pseudomonas aeruginosa	Isolate taxonomy	geNomad v1.1.0 (10.5281/zenodo.7015982)	Isolate taxonomy	d__Bacteria;p__Proteobacteria;c__Gammaproteobacteria;o__Pseudomonadales;f__Pseudomonadaceae;g__Pseudomonas;s__Pseudomonas aeruginosa
IMGVR_UViG_2684622757_000001|2684622757|2684642053|185082-193159_3	34	93.94	33	0.970588	4e-21	IMGVR_UViG_2684622757_000001	2684622757	2684642053	185082-193159	;;;	vOTU_00004682	8078	Provirus	0.9776	High-confidence	75.67	0	Genome fragment	13;13;0;10	r__Monodnaviria;k__Loebvirae;p__Hofneiviricota;c__Faserviricetes;o__Tubulavirales;f__Inoviridae;;	geNomad	d__Bacteria;p__Proteobacteria;c__Gammaproteobacteria;o__Pseudomonadales;f__Pseudomonadaceae;g__Pseudomonas;s__Pseudomonas aeruginosa	Isolate taxonomy	geNomad v1.1.0 (10.5281/zenodo.7015982)	Isolate taxonomy	d__Bacteria;p__Proteobacteria;c__Gammaproteobacteria;o__Pseudomonadales;f__Pseudomonadaceae;g__Pseudomonas;s__Pseudomonas aeruginosa
IMGVR_UViG_2684622758_000001|2684622758|2684642108|185082-193159_3	34	93.94	33	0.970588	4e-21	IMGVR_UViG_2684622758_000001	2684622758	2684642108	185082-193159	;;;	vOTU_00004682	8078	Provirus	0.9776	High-confidence	75.67	0	Genome fragment	13;13;0;10	r__Monodnaviria;k__Loebvirae;p__Hofneiviricota;c__Faserviricetes;o__Tubulavirales;f__Inoviridae;;	geNomad	d__Bacteria;p__Proteobacteria;c__Gammaproteobacteria;o__Pseudomonadales;f__Pseudomonadaceae;g__Pseudomonas;s__Pseudomonas aeruginosa	Isolate taxonomy	geNomad v1.1.0 (10.5281/zenodo.7015982)	Isolate taxonomy	d__Bacteria;p__Proteobacteria;c__Gammaproteobacteria;o__Pseudomonadales;f__Pseudomonadaceae;g__Pseudomonas;s__Pseudomonas aeruginosa
IMGVR_UViG_2684622759_000002|2684622759|2684642204|50119-58196_3	34	93.94	33	0.970588	4e-21	IMGVR_UViG_2684622759_000002	2684622759	2684642204	50119-58196	;;;	vOTU_00004682	8078	Provirus	0.9776	High-confidence	75.67	0	Genome fragment	13;13;0;10	r__Monodnaviria;k__Loebvirae;p__Hofneiviricota;c__Faserviricetes;o__Tubulavirales;f__Inoviridae;;	geNomad	d__Bacteria;p__Proteobacteria;c__Gammaproteobacteria;o__Pseudomonadales;f__Pseudomonadaceae;g__Pseudomonas;s__Pseudomonas aeruginosa	Isolate taxonomy	geNomad v1.1.0 (10.5281/zenodo.7015982)	Isolate taxonomy	d__Bacteria;p__Proteobacteria;c__Gammaproteobacteria;o__Pseudomonadales;f__Pseudomonadaceae;g__Pseudomonas;s__Pseudomonas aeruginosa
IMGVR_UViG_2574180328_000004|2574180328|2574233297|1248683-1256760_3	34	93.94	33	0.970588	4e-21	IMGVR_UViG_2574180328_000004	2574180328	2574233297	1248683-1256760	Host-associated;Human;Unclassified;Unclassified	vOTU_00004682	8078	Provirus	0.9776	High-confidence	75.67	0	Genome fragment	13;13;0;10	r__Monodnaviria;k__Loebvirae;p__Hofneiviricota;c__Faserviricetes;o__Tubulavirales;f__Inoviridae;;	geNomad	d__Bacteria;p__Proteobacteria;c__Gammaproteobacteria;o__Pseudomonadales;f__Pseudomonadaceae;g__Pseudomonas;s__Pseudomonas aeruginosa	Isolate taxonomy	geNomad v1.1.0 (10.5281/zenodo.7015982)	Isolate taxonomy	d__Bacteria;p__Proteobacteria;c__Gammaproteobacteria;o__Pseudomonadales;f__Pseudomonadaceae;g__Pseudomonas;s__Pseudomonas aeruginosa
IMGVR_UViG_2667527901_000008|2667527901|2667585736|2395-10466_3	34	93.94	33	0.970588	4e-21	IMGVR_UViG_2667527901_000008	2667527901	2667585736	2395-10466	;;;	vOTU_00004682	8072	Provirus	0.9776	High-confidence	75.62	0	Genome fragment	12;12;0;10	r__Monodnaviria;k__Loebvirae;p__Hofneiviricota;c__Faserviricetes;o__Tubulavirales;f__Inoviridae;;	geNomad	d__Bacteria;p__Proteobacteria;c__Gammaproteobacteria;o__Pseudomonadales;f__Pseudomonadaceae;g__Pseudomonas;s__Pseudomonas aeruginosa	Isolate taxonomy	geNomad v1.1.0 (10.5281/zenodo.7015982)	Isolate taxonomy	d__Bacteria;p__Proteobacteria;c__Gammaproteobacteria;o__Pseudomonadales;f__Pseudomonadaceae;g__Pseudomonas;s__Pseudomonas aeruginosa
IMGVR_UViG_2541047093_000001|2541047093|2541081756|599034-607006_12	34	93.94	33	0.970588	4e-21	IMGVR_UViG_2541047093_000001	2541047093	2541081756	599034-607006	Host-associated;Unclassified;Unclassified;Unclassified	vOTU_00004682	7973	Provirus	0.971	High-confidence	74.69	0	Genome fragment	13;13;0;10	r__Monodnaviria;k__Loebvirae;p__Hofneiviricota;c__Faserviricetes;o__Tubulavirales;f__Inoviridae;;	geNomad	d__Bacteria;p__Proteobacteria;c__Gammaproteobacteria;o__Pseudomonadales;f__Pseudomonadaceae;g__Pseudomonas;s__Pseudomonas aeruginosa	Isolate taxonomy	geNomad v1.1.0 (10.5281/zenodo.7015982)	Isolate taxonomy	d__Bacteria;p__Proteobacteria;c__Gammaproteobacteria;o__Pseudomonadales;f__Pseudomonadaceae;g__Pseudomonas;s__Pseudomonas aeruginosa
IMGVR_UViG_2700989540_000007|2700989540|2701091568|101-6842_8	34	93.94	33	0.970588	4e-21	IMGVR_UViG_2700989540_000007	2700989540	2701091568	101-6842	;;;	vOTU_00004682	6742	Provirus	0.9771	High-confidence	63.16	0	Genome fragment	10;10;0;8	r__Monodnaviria;k__Loebvirae;p__Hofneiviricota;c__Faserviricetes;o__Tubulavirales;f__Inoviridae;;	geNomad	d__Bacteria;p__Proteobacteria;c__Gammaproteobacteria;o__Pseudomonadales;f__Pseudomonadaceae;g__Pseudomonas;s__Pseudomonas aeruginosa	Isolate taxonomy	geNomad v1.1.0 (10.5281/zenodo.7015982)	Isolate taxonomy	d__Bacteria;p__Proteobacteria;c__Gammaproteobacteria;o__Pseudomonadales;f__Pseudomonadaceae;g__Pseudomonas;s__Pseudomonas aeruginosa
IMGVR_UViG_2849857281_000002|2849857281|2849857281|4604747-4617005_17	34	93.94	33	0.970588	4e-21	IMGVR_UViG_2849857281_000002	2849857281	2849857281	4604747-4617005	;;;	vOTU_08568655	12259	Provirus	0.9558	High-confidence	100	0	High-quality	19;19;0;11	r__Monodnaviria;k__Loebvirae;p__Hofneiviricota;c__Faserviricetes;o__Tubulavirales;f__Inoviridae;;	geNomad	d__Bacteria;p__Proteobacteria;c__Gammaproteobacteria;o__Pseudomonadales;f__Pseudomonadaceae;g__Pseudomonas;s__Pseudomonas aeruginosa	Isolate taxonomy	geNomad v1.1.0 (10.5281/zenodo.7015982)	Isolate taxonomy	d__Bacteria;p__Proteobacteria;c__Gammaproteobacteria;o__Pseudomonadales;f__Pseudomonadaceae;g__Pseudomonas;s__Pseudomonas aeruginosa
IMGVR_UViG_2582580923_000002|2582580923|2582669905|785215-793292_3	34	93.94	33	0.970588	4e-21	IMGVR_UViG_2582580923_000002	2582580923	2582669905	785215-793292	;;;	vOTU_00004682	8078	Provirus	0.9776	High-confidence	75.67	0	Genome fragment	13;13;0;10	r__Monodnaviria;k__Loebvirae;p__Hofneiviricota;c__Faserviricetes;o__Tubulavirales;f__Inoviridae;;	geNomad	d__Bacteria;p__Proteobacteria;c__Gammaproteobacteria;o__Pseudomonadales;f__Pseudomonadaceae;g__Pseudomonas;s__Pseudomonas aeruginosa	Isolate taxonomy	geNomad v1.1.0 (10.5281/zenodo.7015982)	Isolate taxonomy	d__Bacteria;p__Proteobacteria;c__Gammaproteobacteria;o__Pseudomonadales;f__Pseudomonadaceae;g__Pseudomonas;s__Pseudomonas aeruginosa
IMGVR_UViG_2684622547_000005|2684622547|2684627471|2240356-2248328_12	34	93.94	33	0.970588	4e-21	IMGVR_UViG_2684622547_000005	2684622547	2684627471	2240356-2248328	;;;	vOTU_00004682	7973	Provirus	0.971	High-confidence	74.69	0	Genome fragment	13;13;0;10	r__Monodnaviria;k__Loebvirae;p__Hofneiviricota;c__Faserviricetes;o__Tubulavirales;f__Inoviridae;;	geNomad	d__Bacteria;p__Proteobacteria;c__Gammaproteobacteria;o__Pseudomonadales;f__Pseudomonadaceae;g__Pseudomonas;s__Pseudomonas aeruginosa	Isolate taxonomy	geNomad v1.1.0 (10.5281/zenodo.7015982)	Isolate taxonomy	d__Bacteria;p__Proteobacteria;c__Gammaproteobacteria;o__Pseudomonadales;f__Pseudomonadaceae;g__Pseudomonas;s__Pseudomonas aeruginosa
IMGVR_UViG_3300038749_000021|3300038749|Ga0423190_00278|18969-30175_17	34	93.94	33	0.970588	4e-21	IMGVR_UViG_3300038749_000021	3300038749	Ga0423190_00278	18969-30175	Environmental;Terrestrial;Soil;Unclassified	vOTU_08568655	11207	Provirus	0.9574	High-confidence	100	0	High-quality	18;18;0;11	r__Monodnaviria;k__Loebvirae;p__Hofneiviricota;c__Faserviricetes;o__Tubulavirales;f__Inoviridae;;	geNomad	d__Bacteria;p__Proteobacteria;c__Gammaproteobacteria;o__Pseudomonadales;f__Pseudomonadaceae;g__Pseudomonas;	CRISPR spacer match	geNomad v1.1.0 (10.5281/zenodo.7015982)	CRISPR spacer match	d__Bacteria;p__Proteobacteria;c__Gammaproteobacteria;o__Pseudomonadales;f__Pseudomonadaceae;g__Pseudomonas;
IMGVR_UViG_3300001148_000062|3300001148|More10kbN_1001792|84421-92498_3	34	93.94	33	0.970588	4e-21	IMGVR_UViG_3300001148_000062	3300001148	More10kbN_1001792	84421-92498	Engineered;Modeled;Unclassified;Unclassified	vOTU_00004682	8078	Provirus	0.9776	High-confidence	75.67	0	Genome fragment	13;13;0;10	r__Monodnaviria;k__Loebvirae;p__Hofneiviricota;c__Faserviricetes;o__Tubulavirales;f__Inoviridae;;	geNomad	d__Bacteria;p__Proteobacteria;c__Gammaproteobacteria;o__Pseudomonadales;f__Pseudomonadaceae;g__Pseudomonas;	CRISPR spacer match	geNomad v1.1.0 (10.5281/zenodo.7015982)	CRISPR spacer match	d__Bacteria;p__Proteobacteria;c__Gammaproteobacteria;o__Pseudomonadales;f__Pseudomonadaceae;g__Pseudomonas;
IMGVR_UViG_3300032189_000002|3300032189|Ga0334667_100002|45798-57004_17	34	93.94	33	0.970588	4e-21	IMGVR_UViG_3300032189_000002	3300032189	Ga0334667_100002	45798-57004	Environmental;Terrestrial;Soil;Unclassified	vOTU_08568655	11207	Provirus	0.9574	High-confidence	100	0	High-quality	18;18;0;11	r__Monodnaviria;k__Loebvirae;p__Hofneiviricota;c__Faserviricetes;o__Tubulavirales;f__Inoviridae;;	geNomad	d__Bacteria;p__Proteobacteria;c__Gammaproteobacteria;o__Pseudomonadales;f__Pseudomonadaceae;g__Pseudomonas;	CRISPR spacer match	geNomad v1.1.0 (10.5281/zenodo.7015982)	CRISPR spacer match	d__Bacteria;p__Proteobacteria;c__Gammaproteobacteria;o__Pseudomonadales;f__Pseudomonadaceae;g__Pseudomonas;
IMGVR_UViG_2571042171_000002|2571042171|2571055405|1376179-1389259_3	34	93.94	33	0.970588	4e-21	IMGVR_UViG_2571042171_000002	2571042171	2571055405	1376179-1389259	Host-associated;Human;Unclassified;Unclassified	vOTU_00002125	13081	Provirus	0.96	High-confidence	100	0	High-quality	17;17;0;11	r__Monodnaviria;k__Loebvirae;p__Hofneiviricota;c__Faserviricetes;o__Tubulavirales;f__Inoviridae;;	geNomad	d__Bacteria;p__Proteobacteria;c__Gammaproteobacteria;o__Pseudomonadales;f__Pseudomonadaceae;g__Pseudomonas;s__Pseudomonas aeruginosa	Isolate taxonomy	Inoviruses (10.1038/s41564-019-0510-x)	Isolate taxonomy	d__Bacteria;p__Proteobacteria;c__Gammaproteobacteria;o__Pseudomonadales;f__Pseudomonadaceae;g__Pseudomonas;s__Pseudomonas aeruginosa
IMGVR_UViG_2571042242_000001|2571042242|2571060205|1268227-1279162_4	34	93.94	33	0.970588	4e-21	IMGVR_UViG_2571042242_000001	2571042242	2571060205	1268227-1279162	Host-associated;Human;Unclassified;Unclassified	vOTU_00002130	10936	Provirus	0.9297	High-confidence	100	0	High-quality	13;13;0;10	r__Monodnaviria;k__Loebvirae;p__Hofneiviricota;c__Faserviricetes;o__Tubulavirales;f__Inoviridae;;	geNomad	d__Bacteria;p__Proteobacteria;c__Gammaproteobacteria;o__Pseudomonadales;f__Pseudomonadaceae;g__Pseudomonas;s__Pseudomonas aeruginosa	Isolate taxonomy	Inoviruses (10.1038/s41564-019-0510-x)	Isolate taxonomy	d__Bacteria;p__Proteobacteria;c__Gammaproteobacteria;o__Pseudomonadales;f__Pseudomonadaceae;g__Pseudomonas;s__Pseudomonas aeruginosa
IMGVR_UViG_2571042396_000001|2571042396|2571110835|289808-300743_4	34	93.94	33	0.970588	4e-21	IMGVR_UViG_2571042396_000001	2571042396	2571110835	289808-300743	Host-associated;Human;Unclassified;Unclassified	vOTU_00002130	10936	Provirus	0.9297	High-confidence	100	0	High-quality	13;13;0;10	r__Monodnaviria;k__Loebvirae;p__Hofneiviricota;c__Faserviricetes;o__Tubulavirales;f__Inoviridae;;	geNomad	d__Bacteria;p__Proteobacteria;c__Gammaproteobacteria;o__Pseudomonadales;f__Pseudomonadaceae;g__Pseudomonas;s__Pseudomonas aeruginosa	Isolate taxonomy	Inoviruses (10.1038/s41564-019-0510-x)	Isolate taxonomy	d__Bacteria;p__Proteobacteria;c__Gammaproteobacteria;o__Pseudomonadales;f__Pseudomonadaceae;g__Pseudomonas;s__Pseudomonas aeruginosa
IMGVR_UViG_2571042514_000001|2571042514|2571118159|25284-37266_18	34	93.94	33	0.970588	4e-21	IMGVR_UViG_2571042514_000001	2571042514	2571118159	25284-37266	Host-associated;Human;Unclassified;Unclassified	vOTU_00000159	11983	Provirus	0.9487	High-confidence	100	0	High-quality	17;17;0;10	r__Monodnaviria;k__Loebvirae;p__Hofneiviricota;c__Faserviricetes;o__Tubulavirales;f__Inoviridae;;	geNomad	d__Bacteria;p__Proteobacteria;c__Gammaproteobacteria;o__Pseudomonadales;f__Pseudomonadaceae;g__Pseudomonas;s__Pseudomonas aeruginosa	Isolate taxonomy	Inoviruses (10.1038/s41564-019-0510-x)	Isolate taxonomy	d__Bacteria;p__Proteobacteria;c__Gammaproteobacteria;o__Pseudomonadales;f__Pseudomonadaceae;g__Pseudomonas;s__Pseudomonas aeruginosa
IMGVR_UViG_2579778756_000003|2579778756|2579810976|52352-64383_4	34	93.94	33	0.970588	4e-21	IMGVR_UViG_2579778756_000003	2579778756	2579810976	52352-64383	Host-associated;Human;Unclassified;Unclassified	vOTU_00002191	12032	Provirus	0.9542	High-confidence	100	0	High-quality	14;14;0;9	r__Monodnaviria;k__Loebvirae;p__Hofneiviricota;c__Faserviricetes;o__Tubulavirales;f__Inoviridae;;	geNomad	d__Bacteria;p__Proteobacteria;c__Gammaproteobacteria;o__Pseudomonadales;f__Pseudomonadaceae;g__Pseudomonas;s__Pseudomonas aeruginosa	Isolate taxonomy	Inoviruses (10.1038/s41564-019-0510-x)	Isolate taxonomy	d__Bacteria;p__Proteobacteria;c__Gammaproteobacteria;o__Pseudomonadales;f__Pseudomonadaceae;g__Pseudomonas;s__Pseudomonas aeruginosa
IMGVR_UViG_2582580894_000001|2582580894|2582658295|512574-518178_4	34	93.94	33	0.970588	4e-21	IMGVR_UViG_2582580894_000001	2582580894	2582658295	512574-518178	Host-associated;Human;Unclassified;Unclassified	vOTU_00002132	5605	Provirus	0.9777	High-confidence	44.78	14.72	Genome fragment	7;7;0;5	r__Monodnaviria;k__Loebvirae;p__Hofneiviricota;c__Faserviricetes;o__Tubulavirales;f__Inoviridae;;	geNomad	d__Bacteria;p__Proteobacteria;c__Gammaproteobacteria;o__Pseudomonadales;f__Pseudomonadaceae;g__Pseudomonas;s__Pseudomonas aeruginosa	Isolate taxonomy	Inoviruses (10.1038/s41564-019-0510-x)	Isolate taxonomy	d__Bacteria;p__Proteobacteria;c__Gammaproteobacteria;o__Pseudomonadales;f__Pseudomonadaceae;g__Pseudomonas;s__Pseudomonas aeruginosa
IMGVR_UViG_2684623051_000002|2684623051|2684693096|5285709-5295688_4	34	93.94	33	0.970588	4e-21	IMGVR_UViG_2684623051_000002	2684623051	2684693096	5285709-5295688	;;;	vOTU_00002789	9980	Provirus	0.9587	High-confidence	93.49	0	High-quality	15;15;0;11	r__Monodnaviria;k__Loebvirae;p__Hofneiviricota;c__Faserviricetes;o__Tubulavirales;f__Inoviridae;;	geNomad	d__Bacteria;p__Proteobacteria;c__Gammaproteobacteria;o__Pseudomonadales;f__Pseudomonadaceae;g__Pseudomonas;s__Pseudomonas aeruginosa	Isolate taxonomy	Inoviruses (10.1038/s41564-019-0510-x)	Isolate taxonomy	d__Bacteria;p__Proteobacteria;c__Gammaproteobacteria;o__Pseudomonadales;f__Pseudomonadaceae;g__Pseudomonas;s__Pseudomonas aeruginosa
IMGVR_UViG_2734482517_000001|2734482517|2734654942|2-5491_4	34	93.94	33	0.970588	4e-21	IMGVR_UViG_2734482517_000001	2734482517	2734654942	2-5491	;;;	vOTU_00002132	5490	Provirus	0.9715	High-confidence	42.72	16.94	Genome fragment	7;7;0;5	r__Monodnaviria;k__Loebvirae;p__Hofneiviricota;c__Faserviricetes;o__Tubulavirales;f__Inoviridae;;	geNomad	d__Bacteria;p__Proteobacteria;c__Gammaproteobacteria;o__Pseudomonadales;f__Pseudomonadaceae;g__Pseudomonas;s__Pseudomonas aeruginosa	Isolate taxonomy	Inoviruses (10.1038/s41564-019-0510-x)	Isolate taxonomy	d__Bacteria;p__Proteobacteria;c__Gammaproteobacteria;o__Pseudomonadales;f__Pseudomonadaceae;g__Pseudomonas;s__Pseudomonas aeruginosa
IMGVR_UViG_2579778853_000001|2579778853|2579825215|403101-412991_3	34	93.94	33	0.970588	4e-21	IMGVR_UViG_2579778853_000001	2579778853	2579825215	403101-412991	Host-associated;Human;Unclassified;Unclassified	vOTU_00004637	9891	Provirus	0.966	High-confidence	92.66	0	High-quality	13;13;0;10	r__Monodnaviria;k__Loebvirae;p__Hofneiviricota;c__Faserviricetes;o__Tubulavirales;f__Inoviridae;;	geNomad	d__Bacteria;p__Proteobacteria;c__Gammaproteobacteria;o__Pseudomonadales;f__Pseudomonadaceae;g__Pseudomonas;s__Pseudomonas aeruginosa	Isolate taxonomy	Inoviruses (10.1038/s41564-019-0510-x)	Isolate taxonomy	d__Bacteria;p__Proteobacteria;c__Gammaproteobacteria;o__Pseudomonadales;f__Pseudomonadaceae;g__Pseudomonas;s__Pseudomonas aeruginosa
IMGVR_UViG_2684622760_000001|2684622760|2684642284|185081-194873_3	34	93.94	33	0.970588	4e-21	IMGVR_UViG_2684622760_000001	2684622760	2684642284	185081-194873	;;;	vOTU_00004682	9793	Provirus	0.9612	High-confidence	91.74	0	High-quality	14;14;0;10	r__Monodnaviria;k__Loebvirae;p__Hofneiviricota;c__Faserviricetes;o__Tubulavirales;f__Inoviridae;;	geNomad	d__Bacteria;p__Proteobacteria;c__Gammaproteobacteria;o__Pseudomonadales;f__Pseudomonadaceae;g__Pseudomonas;s__Pseudomonas aeruginosa	Isolate taxonomy	Inoviruses (10.1038/s41564-019-0510-x)	Isolate taxonomy	d__Bacteria;p__Proteobacteria;c__Gammaproteobacteria;o__Pseudomonadales;f__Pseudomonadaceae;g__Pseudomonas;s__Pseudomonas aeruginosa
IMGVR_UViG_2687453349_000001|2687453349|2687453919|5563524-5571531_3	34	93.94	33	0.970588	4e-21	IMGVR_UViG_2687453349_000001	2687453349	2687453919	5563524-5571531	;;;	vOTU_00002808	8008	Provirus	0.9788	High-confidence	75.02	0	Genome fragment	11;11;0;10	r__Monodnaviria;k__Loebvirae;p__Hofneiviricota;c__Faserviricetes;o__Tubulavirales;f__Inoviridae;;	geNomad	d__Bacteria;p__Proteobacteria;c__Gammaproteobacteria;o__Pseudomonadales;f__Pseudomonadaceae;g__Pseudomonas;s__Pseudomonas aeruginosa	Isolate taxonomy	Inoviruses (10.1038/s41564-019-0510-x)	Isolate taxonomy	d__Bacteria;p__Proteobacteria;c__Gammaproteobacteria;o__Pseudomonadales;f__Pseudomonadaceae;g__Pseudomonas;s__Pseudomonas aeruginosa
IMGVR_UViG_2731958026_000001|2731958026|2732037453|185081-194873_3	34	93.94	33	0.970588	4e-21	IMGVR_UViG_2731958026_000001	2731958026	2732037453	185081-194873	;;;	vOTU_00004682	9793	Provirus	0.9612	High-confidence	91.74	0	High-quality	14;14;0;10	r__Monodnaviria;k__Loebvirae;p__Hofneiviricota;c__Faserviricetes;o__Tubulavirales;f__Inoviridae;;	geNomad	d__Bacteria;p__Proteobacteria;c__Gammaproteobacteria;o__Pseudomonadales;f__Pseudomonadaceae;g__Pseudomonas;s__Pseudomonas aeruginosa	Isolate taxonomy	Inoviruses (10.1038/s41564-019-0510-x)	Isolate taxonomy	d__Bacteria;p__Proteobacteria;c__Gammaproteobacteria;o__Pseudomonadales;f__Pseudomonadaceae;g__Pseudomonas;s__Pseudomonas aeruginosa
IMGVR_UViG_2734482513_000001|2734482513|2734654640|185081-194873_3	34	93.94	33	0.970588	4e-21	IMGVR_UViG_2734482513_000001	2734482513	2734654640	185081-194873	;;;	vOTU_00004682	9793	Provirus	0.9612	High-confidence	91.74	0	High-quality	14;14;0;10	r__Monodnaviria;k__Loebvirae;p__Hofneiviricota;c__Faserviricetes;o__Tubulavirales;f__Inoviridae;;	geNomad	d__Bacteria;p__Proteobacteria;c__Gammaproteobacteria;o__Pseudomonadales;f__Pseudomonadaceae;g__Pseudomonas;s__Pseudomonas aeruginosa	Isolate taxonomy	Inoviruses (10.1038/s41564-019-0510-x)	Isolate taxonomy	d__Bacteria;p__Proteobacteria;c__Gammaproteobacteria;o__Pseudomonadales;f__Pseudomonadaceae;g__Pseudomonas;s__Pseudomonas aeruginosa
IMGVR_UViG_2875511363_000009|2875511363|2875511363|5459163-5468996_3	34	93.94	33	0.970588	5e-21	IMGVR_UViG_2875511363_000009	2875511363	2875511363	5459163-5468996	Host-associated;Human;Unclassified;Unclassified	vOTU_00002203	9834	Provirus	0.9672	High-confidence	92.12	0	High-quality	14;14;0;11	r__Monodnaviria;k__Loebvirae;p__Hofneiviricota;c__Faserviricetes;o__Tubulavirales;f__Inoviridae;;	geNomad	d__Bacteria;p__Proteobacteria;c__Gammaproteobacteria;o__Pseudomonadales;f__Pseudomonadaceae;g__Pseudomonas;s__Pseudomonas aeruginosa	Isolate taxonomy	geNomad v1.1.0 (10.5281/zenodo.7015982)	Isolate taxonomy	d__Bacteria;p__Proteobacteria;c__Gammaproteobacteria;o__Pseudomonadales;f__Pseudomonadaceae;g__Pseudomonas;s__Pseudomonas aeruginosa
IMGVR_UViG_2912927692_000010|2912927692|2912927692|4519224-4529057_3	34	93.94	33	0.970588	5e-21	IMGVR_UViG_2912927692_000010	2912927692	2912927692	4519224-4529057	;;;	vOTU_00002203	9834	Provirus	0.9672	High-confidence	92.12	0	High-quality	14;14;0;11	r__Monodnaviria;k__Loebvirae;p__Hofneiviricota;c__Faserviricetes;o__Tubulavirales;f__Inoviridae;;	geNomad	d__Bacteria;p__Proteobacteria;c__Gammaproteobacteria;o__Pseudomonadales;f__Pseudomonadaceae;g__Pseudomonas;s__Pseudomonas aeruginosa	Isolate taxonomy	geNomad v1.1.0 (10.5281/zenodo.7015982)	Isolate taxonomy	d__Bacteria;p__Proteobacteria;c__Gammaproteobacteria;o__Pseudomonadales;f__Pseudomonadaceae;g__Pseudomonas;s__Pseudomonas aeruginosa
IMGVR_UViG_2775507200_000006|2775507200|2775618823|5169446-5182883_5	34	93.94	33	0.970588	5e-21	IMGVR_UViG_2775507200_000006	2775507200	2775618823	5169446-5182883	;;;	vOTU_08550860	13438	Provirus	0.9468	High-confidence	100	0	High-quality	16;16;0;12	r__Monodnaviria;k__Loebvirae;p__Hofneiviricota;c__Faserviricetes;o__Tubulavirales;f__Inoviridae;;	geNomad	d__Bacteria;p__Proteobacteria;c__Gammaproteobacteria;o__Pseudomonadales;f__Pseudomonadaceae;g__Pseudomonas;s__Pseudomonas aeruginosa	Isolate taxonomy	geNomad v1.1.0 (10.5281/zenodo.7015982)	Isolate taxonomy	d__Bacteria;p__Proteobacteria;c__Gammaproteobacteria;o__Pseudomonadales;f__Pseudomonadaceae;g__Pseudomonas;s__Pseudomonas aeruginosa
IMGVR_UViG_2571042540_000001|2571042540|2571126203|509419-522879_5	34	93.94	33	0.970588	5e-21	IMGVR_UViG_2571042540_000001	2571042540	2571126203	509419-522879	;;;	vOTU_00002137	13461	Provirus	0.9593	High-confidence	100	0	High-quality	17;17;0;11	r__Monodnaviria;k__Loebvirae;p__Hofneiviricota;c__Faserviricetes;o__Tubulavirales;f__Inoviridae;;	geNomad	d__Bacteria;p__Proteobacteria;c__Gammaproteobacteria;o__Pseudomonadales;f__Pseudomonadaceae;g__Pseudomonas;s__Pseudomonas aeruginosa	Isolate taxonomy	Inoviruses (10.1038/s41564-019-0510-x)	Isolate taxonomy	d__Bacteria;p__Proteobacteria;c__Gammaproteobacteria;o__Pseudomonadales;f__Pseudomonadaceae;g__Pseudomonas;s__Pseudomonas aeruginosa
IMGVR_UViG_2571042676_000001|2571042676|2571136807|8700-20465_2	34	93.94	33	0.970588	5e-21	IMGVR_UViG_2571042676_000001	2571042676	2571136807	8700-20465	;;;	vOTU_00002140	11766	Provirus	0.9493	High-confidence	100	0	High-quality	14;14;0;10	r__Monodnaviria;k__Loebvirae;p__Hofneiviricota;c__Faserviricetes;o__Tubulavirales;f__Inoviridae;;	geNomad	d__Bacteria;p__Proteobacteria;c__Gammaproteobacteria;o__Pseudomonadales;f__Pseudomonadaceae;g__Pseudomonas;s__Pseudomonas aeruginosa	Isolate taxonomy	Inoviruses (10.1038/s41564-019-0510-x)	Isolate taxonomy	d__Bacteria;p__Proteobacteria;c__Gammaproteobacteria;o__Pseudomonadales;f__Pseudomonadaceae;g__Pseudomonas;s__Pseudomonas aeruginosa
IMGVR_UViG_2579778970_000001|2579778970|2579836327|13922-22608_12	34	93.94	33	0.970588	5e-21	IMGVR_UViG_2579778970_000001	2579778970	2579836327	13922-22608	Host-associated;Mammals: Human;Respiratory system;Nasal cavity	vOTU_00002203	8687	Provirus	0.9706	High-confidence	81.38	0	Genome fragment	13;13;0;11	r__Monodnaviria;k__Loebvirae;p__Hofneiviricota;c__Faserviricetes;o__Tubulavirales;f__Inoviridae;;	geNomad	d__Bacteria;p__Proteobacteria;c__Gammaproteobacteria;o__Pseudomonadales;f__Pseudomonadaceae;g__Pseudomonas;s__Pseudomonas aeruginosa	Isolate taxonomy	Inoviruses (10.1038/s41564-019-0510-x)	Isolate taxonomy	d__Bacteria;p__Proteobacteria;c__Gammaproteobacteria;o__Pseudomonadales;f__Pseudomonadaceae;g__Pseudomonas;s__Pseudomonas aeruginosa
IMGVR_UViG_2675903445_000002|2675903445|2675976036|171367-182291_14	34	93.94	33	0.970588	5e-21	IMGVR_UViG_2675903445_000002	2675903445	2675976036	171367-182291	;;;	vOTU_00002762	10925	Provirus	0.9494	High-confidence	100	0	High-quality	15;15;0;10	r__Monodnaviria;k__Loebvirae;p__Hofneiviricota;c__Faserviricetes;o__Tubulavirales;f__Inoviridae;;	geNomad	d__Bacteria;p__Proteobacteria;c__Gammaproteobacteria;o__Pseudomonadales;f__Pseudomonadaceae;g__Pseudomonas;s__Pseudomonas aeruginosa	Isolate taxonomy	Inoviruses (10.1038/s41564-019-0510-x)	Isolate taxonomy	d__Bacteria;p__Proteobacteria;c__Gammaproteobacteria;o__Pseudomonadales;f__Pseudomonadaceae;g__Pseudomonas;s__Pseudomonas aeruginosa
IMGVR_UViG_2724679032_000001|2724679032|2724698177|11075-25534_16	34	93.94	33	0.970588	5e-21	IMGVR_UViG_2724679032_000001	2724679032	2724698177	11075-25534	;;;	vOTU_00002948	14460	Provirus	0.9372	High-confidence	100	0	High-quality	16;16;0;11	r__Monodnaviria;k__Loebvirae;p__Hofneiviricota;c__Faserviricetes;o__Tubulavirales;f__Inoviridae;;	geNomad	d__Bacteria;p__Proteobacteria;c__Gammaproteobacteria;o__Pseudomonadales;f__Pseudomonadaceae;g__Pseudomonas;s__Pseudomonas aeruginosa	Isolate taxonomy	Inoviruses (10.1038/s41564-019-0510-x)	Isolate taxonomy	d__Bacteria;p__Proteobacteria;c__Gammaproteobacteria;o__Pseudomonadales;f__Pseudomonadaceae;g__Pseudomonas;s__Pseudomonas aeruginosa
IMGVR_UViG_2728369622_000001|2728369622|2728463290|170317-184153_4	34	93.94	33	0.970588	5e-21	IMGVR_UViG_2728369622_000001	2728369622	2728463290	170317-184153	;;;	vOTU_00002986	13837	Provirus	0.9532	High-confidence	100	0	High-quality	17;17;0;11	r__Monodnaviria;k__Loebvirae;p__Hofneiviricota;c__Faserviricetes;o__Tubulavirales;f__Inoviridae;;	geNomad	d__Bacteria;p__Proteobacteria;c__Gammaproteobacteria;o__Pseudomonadales;f__Pseudomonadaceae;g__Pseudomonas;s__Pseudomonas aeruginosa	Isolate taxonomy	Inoviruses (10.1038/s41564-019-0510-x)	Isolate taxonomy	d__Bacteria;p__Proteobacteria;c__Gammaproteobacteria;o__Pseudomonadales;f__Pseudomonadaceae;g__Pseudomonas;s__Pseudomonas aeruginosa
IMGVR_UViG_2507262021_000001|2507262021|2507273725|7479-19328_17	34	93.94	33	0.970588	5e-21	IMGVR_UViG_2507262021_000001	2507262021	2507273725	7479-19328	Host-associated;Human;Respiratory system;Unclassified	vOTU_00002948	11850	Provirus	0.9304	High-confidence	100	0	High-quality	14;14;0;9	r__Monodnaviria;k__Loebvirae;p__Hofneiviricota;c__Faserviricetes;o__Tubulavirales;f__Inoviridae;;	geNomad	d__Bacteria;p__Proteobacteria;c__Gammaproteobacteria;o__Pseudomonadales;f__Pseudomonadaceae;g__Pseudomonas;s__Pseudomonas aeruginosa	Isolate taxonomy	Inoviruses (10.1038/s41564-019-0510-x)	Isolate taxonomy	d__Bacteria;p__Proteobacteria;c__Gammaproteobacteria;o__Pseudomonadales;f__Pseudomonadaceae;g__Pseudomonas;s__Pseudomonas aeruginosa
IMGVR_UViG_2510461026_000001|2510461026|2510468355|96492-108341_17	34	93.94	33	0.970588	5e-21	IMGVR_UViG_2510461026_000001	2510461026	2510468355	96492-108341	Host-associated;Human;Respiratory system;Unclassified	vOTU_00002948	11850	Provirus	0.9304	High-confidence	100	0	High-quality	14;14;0;9	r__Monodnaviria;k__Loebvirae;p__Hofneiviricota;c__Faserviricetes;o__Tubulavirales;f__Inoviridae;;	geNomad	d__Bacteria;p__Proteobacteria;c__Gammaproteobacteria;o__Pseudomonadales;f__Pseudomonadaceae;g__Pseudomonas;s__Pseudomonas aeruginosa	Isolate taxonomy	Inoviruses (10.1038/s41564-019-0510-x)	Isolate taxonomy	d__Bacteria;p__Proteobacteria;c__Gammaproteobacteria;o__Pseudomonadales;f__Pseudomonadaceae;g__Pseudomonas;s__Pseudomonas aeruginosa
IMGVR_UViG_2579778948_000002|2579778948|2579834082|40-5562_1	33	93.94	33	1	5e-21	IMGVR_UViG_2579778948_000002	2579778948	2579834082	40-5562	Host-associated;Human;Unclassified;Unclassified	vOTU_00000099	5523	Provirus	0.973	High-confidence	51.74	0	Genome fragment	9;9;0;7	r__Monodnaviria;k__Loebvirae;p__Hofneiviricota;c__Faserviricetes;o__Tubulavirales;f__Inoviridae;;	geNomad	d__Bacteria;p__Proteobacteria;c__Gammaproteobacteria;o__Pseudomonadales;f__Pseudomonadaceae;g__Pseudomonas;s__Pseudomonas aeruginosa	Isolate taxonomy	Inoviruses (10.1038/s41564-019-0510-x)	Isolate taxonomy	d__Bacteria;p__Proteobacteria;c__Gammaproteobacteria;o__Pseudomonadales;f__Pseudomonadaceae;g__Pseudomonas;s__Pseudomonas aeruginosa
IMGVR_UViG_2617271286_000001|2617271286|2617361841|1554695-1569170_16	34	93.94	33	0.970588	5e-21	IMGVR_UViG_2617271286_000001	2617271286	2617361841	1554695-1569170	;;;	vOTU_00002948	14476	Provirus	0.9309	High-confidence	100	0	High-quality	15;15;0;11	r__Monodnaviria;k__Loebvirae;p__Hofneiviricota;c__Faserviricetes;o__Tubulavirales;f__Inoviridae;;	geNomad	d__Bacteria;p__Proteobacteria;c__Gammaproteobacteria;o__Pseudomonadales;f__Pseudomonadaceae;g__Pseudomonas;s__Pseudomonas aeruginosa	Isolate taxonomy	Inoviruses (10.1038/s41564-019-0510-x)	Isolate taxonomy	d__Bacteria;p__Proteobacteria;c__Gammaproteobacteria;o__Pseudomonadales;f__Pseudomonadaceae;g__Pseudomonas;s__Pseudomonas aeruginosa
IMGVR_UViG_2579778907_000001|2579778907|2579830553|53117-66432_4	34	93.94	33	0.970588	6e-21	IMGVR_UViG_2579778907_000001	2579778907	2579830553	53117-66432	Host-associated;Human;Unclassified;Unclassified	vOTU_00002199	13316	Provirus	0.9385	High-confidence	100	0	High-quality	15;15;0;9	r__Monodnaviria;k__Loebvirae;p__Hofneiviricota;c__Faserviricetes;o__Tubulavirales;f__Inoviridae;;	geNomad	d__Bacteria;p__Proteobacteria;c__Gammaproteobacteria;o__Pseudomonadales;f__Pseudomonadaceae;g__Pseudomonas;s__Pseudomonas aeruginosa	Isolate taxonomy	Inoviruses (10.1038/s41564-019-0510-x)	Isolate taxonomy	d__Bacteria;p__Proteobacteria;c__Gammaproteobacteria;o__Pseudomonadales;f__Pseudomonadaceae;g__Pseudomonas;s__Pseudomonas aeruginosa
IMGVR_UViG_638341161_000001|638341161|638372930|727545-740860_15	34	93.94	33	0.970588	6e-21	IMGVR_UViG_638341161_000001	638341161	638372930	727545-740860	Host-associated;Unclassified;Unclassified;Unclassified	vOTU_00002199	13316	Provirus	0.9271	High-confidence	100	0	High-quality	8;8;0;9	r__Monodnaviria;k__Loebvirae;p__Hofneiviricota;c__Faserviricetes;o__Tubulavirales;f__Inoviridae;;	geNomad	d__Bacteria;p__Proteobacteria;c__Gammaproteobacteria;o__Pseudomonadales;f__Pseudomonadaceae;g__Pseudomonas;s__Pseudomonas aeruginosa	Isolate taxonomy	Inoviruses (10.1038/s41564-019-0510-x)	Isolate taxonomy	d__Bacteria;p__Proteobacteria;c__Gammaproteobacteria;o__Pseudomonadales;f__Pseudomonadaceae;g__Pseudomonas;s__Pseudomonas aeruginosa
IMGVR_UViG_2568526153_000001|2568526153|2568550677|53316-61638_3	34	93.94	33	0.970588	7e-21	IMGVR_UViG_2568526153_000001	2568526153	2568550677	53316-61638	Environmental;Unclassified;Unclassified;Unclassified	vOTU_00000006	8323	Provirus	0.9805	High-confidence	77.97	0	Genome fragment	11;11;0;8	r__Monodnaviria;k__Loebvirae;p__Hofneiviricota;c__Faserviricetes;o__Tubulavirales;f__Inoviridae;;	geNomad	d__Bacteria;p__Proteobacteria;c__Gammaproteobacteria;o__Pseudomonadales;f__Pseudomonadaceae;g__Pseudomonas;s__Pseudomonas aeruginosa	Isolate taxonomy	Inoviruses (10.1038/s41564-019-0510-x)	Isolate taxonomy	d__Bacteria;p__Proteobacteria;c__Gammaproteobacteria;o__Pseudomonadales;f__Pseudomonadaceae;g__Pseudomonas;s__Pseudomonas aeruginosa
IMGVR_UViG_2886136146_000013|2886136146|2886136160|1-5266_4	34	93.94	33	0.970588	9e-21	IMGVR_UViG_2886136146_000013	2886136146	2886136160	1-5266	;;;	vOTU_00001906	5266	Provirus	0.978	High-confidence	49.33	0	Genome fragment	6;6;0;5	r__Monodnaviria;k__Loebvirae;p__Hofneiviricota;c__Faserviricetes;o__Tubulavirales;f__Inoviridae;;	geNomad	d__Bacteria;p__Proteobacteria;c__Gammaproteobacteria;o__Pseudomonadales;f__Pseudomonadaceae;g__Pseudomonas;s__Pseudomonas aeruginosa	Isolate taxonomy	geNomad v1.1.0 (10.5281/zenodo.7015982)	Isolate taxonomy	d__Bacteria;p__Proteobacteria;c__Gammaproteobacteria;o__Pseudomonadales;f__Pseudomonadaceae;g__Pseudomonas;s__Pseudomonas aeruginosa
IMGVR_UViG_2886142980_000011|2886142980|2886142993|1-5266_4	34	93.94	33	0.970588	9e-21	IMGVR_UViG_2886142980_000011	2886142980	2886142993	1-5266	;;;	vOTU_00001906	5266	Provirus	0.978	High-confidence	49.33	0	Genome fragment	6;6;0;5	r__Monodnaviria;k__Loebvirae;p__Hofneiviricota;c__Faserviricetes;o__Tubulavirales;f__Inoviridae;;	geNomad	d__Bacteria;p__Proteobacteria;c__Gammaproteobacteria;o__Pseudomonadales;f__Pseudomonadaceae;g__Pseudomonas;s__Pseudomonas aeruginosa	Isolate taxonomy	geNomad v1.1.0 (10.5281/zenodo.7015982)	Isolate taxonomy	d__Bacteria;p__Proteobacteria;c__Gammaproteobacteria;o__Pseudomonadales;f__Pseudomonadaceae;g__Pseudomonas;s__Pseudomonas aeruginosa
IMGVR_UViG_2888780901_000005|2888780901|2888780901|3-5139_4	34	93.94	33	0.970588	9e-21	IMGVR_UViG_2888780901_000005	2888780901	2888780901	3-5139	;;;	vOTU_00001906	5137	Provirus	0.9785	High-confidence	48.12	0	Genome fragment	6;6;0;5	r__Monodnaviria;k__Loebvirae;p__Hofneiviricota;c__Faserviricetes;o__Tubulavirales;f__Inoviridae;;	geNomad	d__Bacteria;p__Proteobacteria;c__Gammaproteobacteria;o__Pseudomonadales;f__Pseudomonadaceae;g__Pseudomonas;s__Pseudomonas aeruginosa	Isolate taxonomy	geNomad v1.1.0 (10.5281/zenodo.7015982)	Isolate taxonomy	d__Bacteria;p__Proteobacteria;c__Gammaproteobacteria;o__Pseudomonadales;f__Pseudomonadaceae;g__Pseudomonas;s__Pseudomonas aeruginosa
IMGVR_UViG_2888787756_000010|2888787756|2888787792|36028-41164_3	34	93.94	33	0.970588	9e-21	IMGVR_UViG_2888787756_000010	2888787756	2888787792	36028-41164	;;;	vOTU_00001906	5137	Provirus	0.9801	High-confidence	48.12	0	Genome fragment	6;6;0;5	r__Monodnaviria;k__Loebvirae;p__Hofneiviricota;c__Faserviricetes;o__Tubulavirales;f__Inoviridae;;	geNomad	d__Bacteria;p__Proteobacteria;c__Gammaproteobacteria;o__Pseudomonadales;f__Pseudomonadaceae;g__Pseudomonas;s__Pseudomonas aeruginosa	Isolate taxonomy	geNomad v1.1.0 (10.5281/zenodo.7015982)	Isolate taxonomy	d__Bacteria;p__Proteobacteria;c__Gammaproteobacteria;o__Pseudomonadales;f__Pseudomonadaceae;g__Pseudomonas;s__Pseudomonas aeruginosa
IMGVR_UViG_2579778731_000001|2579778731|2579808206|326687-332907_4	34	93.94	33	0.970588	9e-21	IMGVR_UViG_2579778731_000001	2579778731	2579808206	326687-332907	Host-associated;Human;Unclassified;Unclassified	vOTU_00001906	6221	Provirus	0.9734	High-confidence	58.28	0	Genome fragment	9;9;0;7	r__Monodnaviria;k__Loebvirae;p__Hofneiviricota;c__Faserviricetes;o__Tubulavirales;f__Inoviridae;;	geNomad	d__Bacteria;p__Proteobacteria;c__Gammaproteobacteria;o__Pseudomonadales;f__Pseudomonadaceae;g__Pseudomonas;s__Pseudomonas aeruginosa	Isolate taxonomy	Inoviruses (10.1038/s41564-019-0510-x)	Isolate taxonomy	d__Bacteria;p__Proteobacteria;c__Gammaproteobacteria;o__Pseudomonadales;f__Pseudomonadaceae;g__Pseudomonas;s__Pseudomonas aeruginosa
IMGVR_UViG_2579778897_000002|2579778897|2579829643|27939-39430_10	34	93.94	33	0.970588	9e-21	IMGVR_UViG_2579778897_000002	2579778897	2579829643	27939-39430	Host-associated;Human;Unclassified;Unclassified	vOTU_00002197	11492	Provirus	0.9534	High-confidence	100	0	High-quality	17;17;0;13	r__Monodnaviria;k__Loebvirae;p__Hofneiviricota;c__Faserviricetes;o__Tubulavirales;f__Inoviridae;;	geNomad	d__Bacteria;p__Proteobacteria;c__Gammaproteobacteria;o__Pseudomonadales;f__Pseudomonadaceae;g__Pseudomonas;s__Pseudomonas aeruginosa	Isolate taxonomy	Inoviruses (10.1038/s41564-019-0510-x)	Isolate taxonomy	d__Bacteria;p__Proteobacteria;c__Gammaproteobacteria;o__Pseudomonadales;f__Pseudomonadaceae;g__Pseudomonas;s__Pseudomonas aeruginosa
IMGVR_UViG_2571042380_000001|2571042380|2571109961|1234910-1246387_3	34	93.94	33	0.970588	9e-21	IMGVR_UViG_2571042380_000001	2571042380	2571109961	1234910-1246387	Environmental;Aquatic;Unclassified;Unclassified	vOTU_00004628	11478	Provirus	0.9548	High-confidence	100	0	High-quality	14;14;0;10	r__Monodnaviria;k__Loebvirae;p__Hofneiviricota;c__Faserviricetes;o__Tubulavirales;f__Inoviridae;;	geNomad	d__Bacteria;p__Proteobacteria;c__Gammaproteobacteria;o__Pseudomonadales;f__Pseudomonadaceae;g__Pseudomonas;s__Pseudomonas aeruginosa	Isolate taxonomy	Inoviruses (10.1038/s41564-019-0510-x)	Isolate taxonomy	d__Bacteria;p__Proteobacteria;c__Gammaproteobacteria;o__Pseudomonadales;f__Pseudomonadaceae;g__Pseudomonas;s__Pseudomonas aeruginosa
IMGVR_UViG_2579778731_000002|2579778731|2579808215|404133-413056_4	34	93.94	33	0.970588	9e-21	IMGVR_UViG_2579778731_000002	2579778731	2579808215	404133-413056	Host-associated;Human;Unclassified;Unclassified	vOTU_00000006	8924	Provirus	0.945	High-confidence	83.6	0	Genome fragment	12;12;0;10	r__Monodnaviria;k__Loebvirae;p__Hofneiviricota;c__Faserviricetes;o__Tubulavirales;f__Inoviridae;;	geNomad	d__Bacteria;p__Proteobacteria;c__Gammaproteobacteria;o__Pseudomonadales;f__Pseudomonadaceae;g__Pseudomonas;s__Pseudomonas aeruginosa	Isolate taxonomy	Inoviruses (10.1038/s41564-019-0510-x)	Isolate taxonomy	d__Bacteria;p__Proteobacteria;c__Gammaproteobacteria;o__Pseudomonadales;f__Pseudomonadaceae;g__Pseudomonas;s__Pseudomonas aeruginosa
IMGVR_UViG_2654587699_000001|2654587699|2654601120|57549-68456_14	34	93.75	32	0.941176	2e-20	IMGVR_UViG_2654587699_000001	2654587699	2654601120	57549-68456	;;;	vOTU_00002619	10908	Provirus	0.9482	High-confidence	100	0	High-quality	14;14;0;10	r__Monodnaviria;k__Loebvirae;p__Hofneiviricota;c__Faserviricetes;o__Tubulavirales;f__Inoviridae;;	geNomad	d__Bacteria;p__Proteobacteria;c__Gammaproteobacteria;o__Pseudomonadales;f__Pseudomonadaceae;g__Pseudomonas;s__Pseudomonas aeruginosa	Isolate taxonomy	Inoviruses (10.1038/s41564-019-0510-x)	Isolate taxonomy	d__Bacteria;p__Proteobacteria;c__Gammaproteobacteria;o__Pseudomonadales;f__Pseudomonadaceae;g__Pseudomonas;s__Pseudomonas aeruginosa
IMGVR_UViG_2654587793_000002|2654587793|2654606711_2	34	90.91	33	0.970588	1e-20	IMGVR_UViG_2654587793_000002	2654587793	2654606711	whole	;;;	vOTU_00000184	4520	Linear	0.9763	High-confidence	42.34	0	Genome fragment	7;7;0;6	r__Monodnaviria;k__Loebvirae;p__Hofneiviricota;c__Faserviricetes;o__Tubulavirales;f__Inoviridae;;	geNomad	d__Bacteria;p__Proteobacteria;c__Gammaproteobacteria;o__Pseudomonadales;f__Pseudomonadaceae;g__Pseudomonas;s__Pseudomonas aeruginosa	Isolate taxonomy	geNomad v1.1.0 (10.5281/zenodo.7015982)	Isolate taxonomy	d__Bacteria;p__Proteobacteria;c__Gammaproteobacteria;o__Pseudomonadales;f__Pseudomonadaceae;g__Pseudomonas;s__Pseudomonas aeruginosa
IMGVR_UViG_2654587793_000001|2654587793|2654606711_2	34	90.91	33	0.970588	1e-20	IMGVR_UViG_2654587793_000001	2654587793	2654606711	whole	;;;	vOTU_00000184	4520	Linear	0.9763	High-confidence	42.34	0	Genome fragment	7;7;0;6	r__Monodnaviria;k__Loebvirae;p__Hofneiviricota;c__Faserviricetes;o__Tubulavirales;f__Inoviridae;;	geNomad	d__Bacteria;p__Proteobacteria;c__Gammaproteobacteria;o__Pseudomonadales;f__Pseudomonadaceae;g__Pseudomonas;s__Pseudomonas aeruginosa	Isolate taxonomy	Inoviruses (10.1038/s41564-019-0510-x)	Isolate taxonomy	d__Bacteria;p__Proteobacteria;c__Gammaproteobacteria;o__Pseudomonadales;f__Pseudomonadaceae;g__Pseudomonas;s__Pseudomonas aeruginosa
IMGVR_UViG_640753042_000001|640753042|640753026|5529318-5536086_3	34	90.91	33	0.970588	8e-21	IMGVR_UViG_640753042_000001	640753042	640753026	5529318-5536086	Host-associated;Unclassified;Unclassified;Unclassified	vOTU_00002364	6769	Provirus	0.9807	High-confidence	63.41	0	Genome fragment	10;10;0;8	r__Monodnaviria;k__Loebvirae;p__Hofneiviricota;c__Faserviricetes;o__Tubulavirales;f__Inoviridae;;	geNomad	d__Bacteria;p__Proteobacteria;c__Gammaproteobacteria;o__Pseudomonadales;f__Pseudomonadaceae;g__Pseudomonas;s__Pseudomonas aeruginosa_A	Isolate taxonomy	Inoviruses (10.1038/s41564-019-0510-x)	Isolate taxonomy	d__Bacteria;p__Proteobacteria;c__Gammaproteobacteria;o__Pseudomonadales;f__Pseudomonadaceae;g__Pseudomonas;s__Pseudomonas aeruginosa
IMGVR_UViG_2571042318_000001|2571042318|2571065160|1273394-1278973_4	34	90.91	33	0.970588	9e-21	IMGVR_UViG_2571042318_000001	2571042318	2571065160	1273394-1278973	Host-associated;Human;Unclassified;Unclassified	vOTU_00002132	5580	Provirus	0.9707	High-confidence	44.54	14.78	Genome fragment	7;7;0;5	r__Monodnaviria;k__Loebvirae;p__Hofneiviricota;c__Faserviricetes;o__Tubulavirales;f__Inoviridae;;	geNomad	d__Bacteria;p__Proteobacteria;c__Gammaproteobacteria;o__Pseudomonadales;f__Pseudomonadaceae;g__Pseudomonas;s__Pseudomonas aeruginosa	Isolate taxonomy	Inoviruses (10.1038/s41564-019-0510-x)	Isolate taxonomy	d__Bacteria;p__Proteobacteria;c__Gammaproteobacteria;o__Pseudomonadales;f__Pseudomonadaceae;g__Pseudomonas;s__Pseudomonas aeruginosa
IMGVR_UViG_2579778756_000002|2579778756|2579810973|874169-889067_5	34	90.91	33	0.970588	9e-21	IMGVR_UViG_2579778756_000002	2579778756	2579810973	874169-889067	Host-associated;Human;Unclassified;Unclassified	vOTU_00004636	14899	Provirus	0.9271	High-confidence	100	0	High-quality	18;18;0;11	r__Monodnaviria;k__Loebvirae;p__Hofneiviricota;c__Faserviricetes;o__Tubulavirales;f__Inoviridae;;	geNomad	d__Bacteria;p__Proteobacteria;c__Gammaproteobacteria;o__Pseudomonadales;f__Pseudomonadaceae;g__Pseudomonas;s__Pseudomonas aeruginosa	Isolate taxonomy	Inoviruses (10.1038/s41564-019-0510-x)	Isolate taxonomy	d__Bacteria;p__Proteobacteria;c__Gammaproteobacteria;o__Pseudomonadales;f__Pseudomonadaceae;g__Pseudomonas;s__Pseudomonas aeruginosa
IMGVR_UViG_2579778711_000001|2579778711|2579805125|53185-62613_3	34	90.91	33	0.970588	1e-20	IMGVR_UViG_2579778711_000001	2579778711	2579805125	53185-62613	;;;	vOTU_00002184	9429	Provirus	0.9598	High-confidence	88.33	0	Genome fragment	16;16;0;10	r__Monodnaviria;k__Loebvirae;p__Hofneiviricota;c__Faserviricetes;o__Tubulavirales;f__Inoviridae;;	geNomad	d__Bacteria;p__Proteobacteria;c__Gammaproteobacteria;o__Pseudomonadales;f__Pseudomonadaceae;g__Pseudomonas;s__Pseudomonas aeruginosa	Isolate taxonomy	Inoviruses (10.1038/s41564-019-0510-x)	Isolate taxonomy	d__Bacteria;p__Proteobacteria;c__Gammaproteobacteria;o__Pseudomonadales;f__Pseudomonadaceae;g__Pseudomonas;s__Pseudomonas aeruginosa
IMGVR_UViG_2579779047_000001|2579779047|2579845438|18604-35540_13	34	90.91	33	0.970588	1e-20	IMGVR_UViG_2579779047_000001	2579779047	2579845438	18604-35540	;;;	vOTU_00002209	16937	Provirus	0.9438	High-confidence	100	0	High-quality	23;23;0;16	r__Monodnaviria;k__Loebvirae;p__Hofneiviricota;c__Faserviricetes;o__Tubulavirales;f__Inoviridae;;	NR (doi:10.5281/zenodo.6574914)	d__Bacteria;p__Proteobacteria;c__Gammaproteobacteria;o__Pseudomonadales;f__Pseudomonadaceae;g__Pseudomonas;s__Pseudomonas aeruginosa	Isolate taxonomy	Inoviruses (10.1038/s41564-019-0510-x)	Isolate taxonomy	d__Bacteria;p__Proteobacteria;c__Gammaproteobacteria;o__Pseudomonadales;f__Pseudomonadaceae;g__Pseudomonas;s__Pseudomonas aeruginosa
IMGVR_UViG_2574180006_000001|2574180006|2574206127|402930-411616_3	34	90.91	33	0.970588	2e-20	IMGVR_UViG_2574180006_000001	2574180006	2574206127	402930-411616	Host-associated;Human;Unclassified;Unclassified	vOTU_00000006	8687	Provirus	0.958	High-confidence	81.38	0	Genome fragment	11;11;0;8	r__Monodnaviria;k__Loebvirae;p__Hofneiviricota;c__Faserviricetes;o__Tubulavirales;f__Inoviridae;;	geNomad	d__Bacteria;p__Proteobacteria;c__Gammaproteobacteria;o__Pseudomonadales;f__Pseudomonadaceae;g__Pseudomonas;s__Pseudomonas aeruginosa	Isolate taxonomy	Inoviruses (10.1038/s41564-019-0510-x)	Isolate taxonomy	d__Bacteria;p__Proteobacteria;c__Gammaproteobacteria;o__Pseudomonadales;f__Pseudomonadaceae;g__Pseudomonas;s__Pseudomonas aeruginosa
IMGVR_UViG_2687453571_000001|2687453571|2687454360|5304917-5313730_4	34	90.91	33	0.970588	2e-20	IMGVR_UViG_2687453571_000001	2687453571	2687454360	5304917-5313730	;;;	vOTU_00000006	8814	Provirus	0.9524	High-confidence	82.57	0	Genome fragment	13;13;0;9	r__Monodnaviria;k__Loebvirae;p__Hofneiviricota;c__Faserviricetes;o__Tubulavirales;f__Inoviridae;;	geNomad	d__Bacteria;p__Proteobacteria;c__Gammaproteobacteria;o__Pseudomonadales;f__Pseudomonadaceae;g__Pseudomonas;s__Pseudomonas aeruginosa	Isolate taxonomy	Inoviruses (10.1038/s41564-019-0510-x)	Isolate taxonomy	d__Bacteria;p__Proteobacteria;c__Gammaproteobacteria;o__Pseudomonadales;f__Pseudomonadaceae;g__Pseudomonas;s__Pseudomonas aeruginosa
IMGVR_UViG_2913042868_000004|2913042868|2913042868|1836835-1882182_11	34	90.91	33	0.970588	3e-20	IMGVR_UViG_2913042868_000004	2913042868	2913042868	1836835-1882182	Host-associated;Human;Unclassified;Unclassified	vOTU_00000185	45348	Provirus	0.969	High-confidence	100	0	High-quality	66;65;1;49	r__Duplodnaviria;k__Heunggongvirae;p__Uroviricota;c__Caudoviricetes;;;;	geNomad	d__Bacteria;p__Proteobacteria;c__Gammaproteobacteria;o__Pseudomonadales;f__Pseudomonadaceae;g__Pseudomonas;s__Pseudomonas aeruginosa	Isolate taxonomy	geNomad v1.1.0 (10.5281/zenodo.7015982)	Isolate taxonomy	d__Bacteria;p__Proteobacteria;c__Gammaproteobacteria;o__Pseudomonadales;f__Pseudomonadaceae;g__Pseudomonas;s__Pseudomonas aeruginosa
IMGVR_UViG_2571042699_000001|2571042699|2571138004|52571-60987_4	34	90.91	33	0.970588	3e-20	IMGVR_UViG_2571042699_000001	2571042699	2571138004	52571-60987	Host-associated;Human;Unclassified;Unclassified	vOTU_00000006	8417	Provirus	0.979	High-confidence	78.85	0	Genome fragment	13;13;0;9	r__Monodnaviria;k__Loebvirae;p__Hofneiviricota;c__Faserviricetes;o__Tubulavirales;f__Inoviridae;;	geNomad	d__Bacteria;p__Proteobacteria;c__Gammaproteobacteria;o__Pseudomonadales;f__Pseudomonadaceae;g__Pseudomonas;s__Pseudomonas aeruginosa	Isolate taxonomy	Inoviruses (10.1038/s41564-019-0510-x)	Isolate taxonomy	d__Bacteria;p__Proteobacteria;c__Gammaproteobacteria;o__Pseudomonadales;f__Pseudomonadaceae;g__Pseudomonas;s__Pseudomonas aeruginosa
IMGVR_UViG_2711768170_000001|2711768170|2711798557|58107-67681_14	34	90.91	33	0.970588	3e-20	IMGVR_UViG_2711768170_000001	2711768170	2711798557	58107-67681	;;;	vOTU_00002816	9575	Provirus	0.9648	High-confidence	89.7	0	Genome fragment	14;14;0;11	r__Monodnaviria;k__Loebvirae;p__Hofneiviricota;c__Faserviricetes;o__Tubulavirales;f__Inoviridae;;	geNomad	d__Bacteria;p__Proteobacteria;c__Gammaproteobacteria;o__Pseudomonadales;f__Pseudomonadaceae;g__Pseudomonas;s__Pseudomonas aeruginosa	Isolate taxonomy	Inoviruses (10.1038/s41564-019-0510-x)	Isolate taxonomy	d__Bacteria;p__Proteobacteria;c__Gammaproteobacteria;o__Pseudomonadales;f__Pseudomonadaceae;g__Pseudomonas;s__Pseudomonas aeruginosa
IMGVR_UViG_2724679067_000002|2724679067|2724701429|58146-67720_14	34	90.91	33	0.970588	3e-20	IMGVR_UViG_2724679067_000002	2724679067	2724701429	58146-67720	;;;	vOTU_00002816	9575	Provirus	0.9648	High-confidence	89.7	0	Genome fragment	14;14;0;11	r__Monodnaviria;k__Loebvirae;p__Hofneiviricota;c__Faserviricetes;o__Tubulavirales;f__Inoviridae;;	geNomad	d__Bacteria;p__Proteobacteria;c__Gammaproteobacteria;o__Pseudomonadales;f__Pseudomonadaceae;g__Pseudomonas;s__Pseudomonas aeruginosa	Isolate taxonomy	Inoviruses (10.1038/s41564-019-0510-x)	Isolate taxonomy	d__Bacteria;p__Proteobacteria;c__Gammaproteobacteria;o__Pseudomonadales;f__Pseudomonadaceae;g__Pseudomonas;s__Pseudomonas aeruginosa
IMGVR_UViG_2687453477_000001|2687453477|2687454144|4896162-4906674_4	34	87.88	33	0.970588	5e-20	IMGVR_UViG_2687453477_000001	2687453477	2687454144	4896162-4906674	;;;	vOTU_00002816	10513	Provirus	0.9703	High-confidence	98.48	0	High-quality	15;15;0;11	r__Monodnaviria;k__Loebvirae;p__Hofneiviricota;c__Faserviricetes;o__Tubulavirales;f__Inoviridae;;	geNomad	d__Bacteria;p__Proteobacteria;c__Gammaproteobacteria;o__Pseudomonadales;f__Pseudomonadaceae;g__Pseudomonas;s__Pseudomonas aeruginosa	Isolate taxonomy	Inoviruses (10.1038/s41564-019-0510-x)	Isolate taxonomy	d__Bacteria;p__Proteobacteria;c__Gammaproteobacteria;o__Pseudomonadales;f__Pseudomonadaceae;g__Pseudomonas;s__Pseudomonas aeruginosa
IMGVR_UViG_2600255231_000001|2600255231|2600308582|6012-17740_18	34	87.88	33	0.970588	2e-19	IMGVR_UViG_2600255231_000001	2600255231	2600308582	6012-17740	Host-associated;Human;Unclassified;Unclassified	vOTU_00002314	11729	Provirus	0.9463	High-confidence	100	0	High-quality	14;14;0;11	r__Monodnaviria;k__Loebvirae;p__Hofneiviricota;c__Faserviricetes;o__Tubulavirales;f__Inoviridae;;	geNomad	d__Bacteria;p__Proteobacteria;c__Gammaproteobacteria;o__Pseudomonadales;f__Pseudomonadaceae;g__Pseudomonas;s__Pseudomonas aeruginosa	Isolate taxonomy	Inoviruses (10.1038/s41564-019-0510-x)	Isolate taxonomy	d__Bacteria;p__Proteobacteria;c__Gammaproteobacteria;o__Pseudomonadales;f__Pseudomonadaceae;g__Pseudomonas;s__Pseudomonas aeruginosa
IMGVR_UViG_2706794599_000001|2706794599|2706815357|87-11555_1	33	84.85	33	1	4e-20	IMGVR_UViG_2706794599_000001	2706794599	2706815357	87-11555	;;;	vOTU_00002948	11469	Provirus	0.9087	High-confidence	100	0	High-quality	13;13;0;9	r__Monodnaviria;k__Loebvirae;p__Hofneiviricota;c__Faserviricetes;o__Tubulavirales;f__Inoviridae;;	geNomad	d__Bacteria;p__Proteobacteria;c__Gammaproteobacteria;o__Pseudomonadales;f__Pseudomonadaceae;g__Pseudomonas;s__Pseudomonas aeruginosa	Isolate taxonomy	Inoviruses (10.1038/s41564-019-0510-x)	Isolate taxonomy	d__Bacteria;p__Proteobacteria;c__Gammaproteobacteria;o__Pseudomonadales;f__Pseudomonadaceae;g__Pseudomonas;s__Pseudomonas aeruginosa
IMGVR_UViG_2706794599_000002|2706794599|2706815362|231615-240777_4	34	84.85	33	0.970588	5e-20	IMGVR_UViG_2706794599_000002	2706794599	2706815362	231615-240777	;;;	vOTU_00000006	9163	Provirus	0.9519	High-confidence	85.84	0	Genome fragment	14;14;0;8	r__Monodnaviria;k__Loebvirae;p__Hofneiviricota;c__Faserviricetes;o__Tubulavirales;f__Inoviridae;;	geNomad	d__Bacteria;p__Proteobacteria;c__Gammaproteobacteria;o__Pseudomonadales;f__Pseudomonadaceae;g__Pseudomonas;s__Pseudomonas aeruginosa	Isolate taxonomy	Inoviruses (10.1038/s41564-019-0510-x)	Isolate taxonomy	d__Bacteria;p__Proteobacteria;c__Gammaproteobacteria;o__Pseudomonadales;f__Pseudomonadaceae;g__Pseudomonas;s__Pseudomonas aeruginosa
IMGVR_UViG_2731958037_000001|2731958037|2732038169|57570-72077_15	34	84.85	33	0.970588	4e-19	IMGVR_UViG_2731958037_000001	2731958037	2732038169	57570-72077	;;;	vOTU_00002999	14508	Provirus	0.9398	High-confidence	100	0	High-quality	18;18;0;12	r__Monodnaviria;k__Loebvirae;p__Hofneiviricota;c__Faserviricetes;o__Tubulavirales;f__Inoviridae;;	geNomad	d__Bacteria;p__Proteobacteria;c__Gammaproteobacteria;o__Pseudomonadales;f__Pseudomonadaceae;g__Pseudomonas;s__Pseudomonas aeruginosa	Isolate taxonomy	Inoviruses (10.1038/s41564-019-0510-x)	Isolate taxonomy	d__Bacteria;p__Proteobacteria;c__Gammaproteobacteria;o__Pseudomonadales;f__Pseudomonadaceae;g__Pseudomonas;s__Pseudomonas aeruginosa
IMGVR_UViG_2731958038_000001|2731958038|2732038247|299301-313811_5	34	84.85	33	0.970588	4e-19	IMGVR_UViG_2731958038_000001	2731958038	2732038247	299301-313811	;;;	vOTU_00002999	14511	Provirus	0.9416	High-confidence	100	0	High-quality	18;18;0;12	r__Monodnaviria;k__Loebvirae;p__Hofneiviricota;c__Faserviricetes;o__Tubulavirales;f__Inoviridae;;	geNomad	d__Bacteria;p__Proteobacteria;c__Gammaproteobacteria;o__Pseudomonadales;f__Pseudomonadaceae;g__Pseudomonas;s__Pseudomonas aeruginosa	Isolate taxonomy	Inoviruses (10.1038/s41564-019-0510-x)	Isolate taxonomy	d__Bacteria;p__Proteobacteria;c__Gammaproteobacteria;o__Pseudomonadales;f__Pseudomonadaceae;g__Pseudomonas;s__Pseudomonas aeruginosa
IMGVR_UViG_2579778950_000001|2579778950|2579834175|52461-61696_4	34	84.85	33	0.970588	4e-19	IMGVR_UViG_2579778950_000001	2579778950	2579834175	52461-61696	Host-associated;Human;Unclassified;Unclassified	vOTU_00000006	9236	Provirus	0.9589	High-confidence	86.52	0	Genome fragment	13;13;0;9	r__Monodnaviria;k__Loebvirae;p__Hofneiviricota;c__Faserviricetes;o__Tubulavirales;f__Inoviridae;;	geNomad	d__Bacteria;p__Proteobacteria;c__Gammaproteobacteria;o__Pseudomonadales;f__Pseudomonadaceae;g__Pseudomonas;s__Pseudomonas aeruginosa	Isolate taxonomy	Inoviruses (10.1038/s41564-019-0510-x)	Isolate taxonomy	d__Bacteria;p__Proteobacteria;c__Gammaproteobacteria;o__Pseudomonadales;f__Pseudomonadaceae;g__Pseudomonas;s__Pseudomonas aeruginosa
